# Supplementary material for: Resolution of the Portunusgladiator species complex: taxonomic status and identity of Monomiagladiator (Fabricius, 1798) and Monomiahaanii (Stimpson, 1858) (Brachyura, Decapoda, Portunidae)
Source: Zookeys. 2019 Jul 1;858:11–43. doi: 10.3897/zookeys.858.33826 (PMC6614167; doi:10.3897/zookeys.858.33826)
Supplement: XML Treatment for Monomia gladiator [file zookeys.858.33826-treatment1.xml]

<!DOCTYPE tp:taxon-treatment
  PUBLIC "-//TaxonX//DTD Taxonomic Treatment Publishing DTD v0 20100105//EN" "tax-treatment-NSO.dtd">
<tp:taxon-treatment xmlns:tp="http://www.plazi.org/taxpub"><tp:treatment-meta><kwd-group><label>Taxon classification</label><kwd><named-content xmlns:xlink="http://www.w3.org/1999/xlink" content-type="kingdom">Animalia</named-content></kwd><kwd><named-content xmlns:xlink="http://www.w3.org/1999/xlink" content-type="order">Decapoda</named-content></kwd><kwd><named-content xmlns:xlink="http://www.w3.org/1999/xlink" content-type="family">Portunidae</named-content></kwd></kwd-group><mixed-citation publication-type="journal"><person-group><name><surname>Windsor</surname><given-names>Amanda M.</given-names></name><name><surname>Mendoza</surname><given-names>Jose Christopher E.</given-names></name><name><surname>Deeds</surname><given-names>Jonathan R.</given-names></name></person-group><article-title>Resolution of the <italic><tp:taxon-name><tp:taxon-name-part taxon-name-part-type="genus" reg="Portunus">Portunus</tp:taxon-name-part><tp:taxon-name-part taxon-name-part-type="species" reg="gladiator">gladiator</tp:taxon-name-part></tp:taxon-name></italic> species complex: taxonomic status and identity of <italic><tp:taxon-name><tp:taxon-name-part taxon-name-part-type="genus" reg="Monomia">Monomia</tp:taxon-name-part><tp:taxon-name-part taxon-name-part-type="species" reg="gladiator">gladiator</tp:taxon-name-part></tp:taxon-name></italic> (Fabricius, 1798) and <italic><tp:taxon-name><tp:taxon-name-part taxon-name-part-type="genus" reg="Monomia">Monomia</tp:taxon-name-part><tp:taxon-name-part taxon-name-part-type="species" reg="haanii">haanii</tp:taxon-name-part></tp:taxon-name></italic> (Stimpson, 1858) (<tp:taxon-name><tp:taxon-name-part taxon-name-part-type="infraorder">Brachyura</tp:taxon-name-part></tp:taxon-name>, <tp:taxon-name><tp:taxon-name-part taxon-name-part-type="order">Decapoda</tp:taxon-name-part></tp:taxon-name>, <tp:taxon-name><tp:taxon-name-part taxon-name-part-type="family">Portunidae</tp:taxon-name-part></tp:taxon-name>)</article-title><source>Zookeys</source><day>01</day><month>7</month><year>2019</year><volume>858</volume><fpage>11</fpage><lpage>43</lpage><pub-id pub-id-type="doi">10.3897/zookeys.858.33826</pub-id></mixed-citation></tp:treatment-meta><tp:nomenclature><tp:taxon-name>
              <tp:taxon-name-part taxon-name-part-type="genus" reg="Monomia">Monomia</tp:taxon-name-part>
              <tp:taxon-name-part taxon-name-part-type="species" reg="gladiator">gladiator</tp:taxon-name-part>
            </tp:taxon-name><tp:taxon-authority>s. str. (Fabricius, 1798)</tp:taxon-authority><xref ref-type="fig" rid="F1">Figs 1A–D</xref><xref ref-type="fig" rid="F3">, 3A–C</xref><xref ref-type="fig" rid="F4">, 4A–D</xref><tp:nomenclature-citation-list><tp:nomenclature-citation><tp:taxon-name>
                  <tp:taxon-name-part taxon-name-part-type="genus" reg="Portunus">Portunus</tp:taxon-name-part>
                  <tp:taxon-name-part taxon-name-part-type="species" reg="gladiator">gladiator</tp:taxon-name-part>
                </tp:taxon-name><comment>Fabricius, 1798: 368; <xref ref-type="bibr" rid="B53">Latreille 1825</xref>: 189; <xref ref-type="bibr" rid="B15">Crosnier 1962</xref> (in part): 51, figs 72, 76, 78, 82, 83, pl. 3 fig. 2; <xref ref-type="bibr" rid="B102">Stephenson and Rees 1967</xref>a: 14; 1967b: 25; 1968: 293 (in part); <xref ref-type="bibr" rid="B97">Stephenson 1972a</xref>: 16, 39 (in part); 1972b: 135 (in part); <xref ref-type="bibr" rid="B8">Bhadra 1998</xref>: 410; <xref ref-type="bibr" rid="B18">Dev Roy and Bhadra 2005</xref>: 425; <xref ref-type="bibr" rid="B19">2011</xref>: 147.</comment></tp:nomenclature-citation><tp:nomenclature-citation><tp:taxon-name>
                  <tp:taxon-name-part taxon-name-part-type="genus" reg="Cancer">Cancer</tp:taxon-name-part>
                  <tp:taxon-name-part taxon-name-part-type="species" reg="menestho">menestho</tp:taxon-name-part>
                </tp:taxon-name><comment> Herbst, 1803: 34, pl. 55 fig. 3. </comment></tp:nomenclature-citation><tp:nomenclature-citation><tp:taxon-name>
                  <tp:taxon-name-part taxon-name-part-type="genus" reg="Lupea">Lupea</tp:taxon-name-part>
                  <tp:taxon-name-part taxon-name-part-type="species" reg="gladiator">gladiator</tp:taxon-name-part>
                </tp:taxon-name><comment>, H. <xref ref-type="bibr" rid="B66">Milne Edwards 1834</xref>: 456.</comment></tp:nomenclature-citation><tp:nomenclature-citation><tp:taxon-name>
                  <tp:taxon-name-part taxon-name-part-type="genus" reg="Neptunus">Neptunus</tp:taxon-name-part>
                  <tp:taxon-name-part taxon-name-part-type="species" reg="gladiator">gladiator</tp:taxon-name-part>
                </tp:taxon-name><comment>, A. <xref ref-type="bibr" rid="B65">Milne-Edwards 1861</xref>: 330; <xref ref-type="bibr" rid="B84">Richters 1880</xref>: 152; Müller 1887: 475; De <xref ref-type="bibr" rid="B59">Man 1888</xref>: 69; <xref ref-type="bibr" rid="B36">Henderson 1893</xref>: 367.</comment></tp:nomenclature-citation><tp:nomenclature-citation><tp:taxon-name><tp:taxon-name-part taxon-name-part-type="genus" reg="Neptunus">Neptunus</tp:taxon-name-part> (<tp:taxon-name-part taxon-name-part-type="subgenus" reg="Amphitrite">Amphitrite</tp:taxon-name-part>) <tp:taxon-name-part taxon-name-part-type="species" reg="gladiator">gladiator</tp:taxon-name-part></tp:taxon-name><comment>, Miers, 1886: 177; <xref ref-type="bibr" rid="B1">Alcock 1899</xref>: 35, 36; <xref ref-type="bibr" rid="B54">Laurie 1906</xref>: 412.</comment></tp:nomenclature-citation><tp:nomenclature-citation><tp:taxon-name>
                  <tp:taxon-name-part taxon-name-part-type="genus" reg="Callinectes">Callinectes</tp:taxon-name-part>
                  <tp:taxon-name-part taxon-name-part-type="species" reg="gladiator">gladiator</tp:taxon-name-part>
                </tp:taxon-name><comment>, <xref ref-type="bibr" rid="B95">Stebbing 1915</xref>: 58. Non <tp:taxon-name><tp:taxon-name-part taxon-name-part-type="genus" reg="Callinectes">Callinectes</tp:taxon-name-part><tp:taxon-name-part taxon-name-part-type="species" reg="gladiator">gladiator</tp:taxon-name-part></tp:taxon-name> Benedict, 1893 (fide <xref ref-type="bibr" rid="B101">Stephenson and Cook 1973</xref>).</comment></tp:nomenclature-citation><tp:nomenclature-citation><tp:taxon-name>
                  <tp:taxon-name-part taxon-name-part-type="genus" reg="Monomia">Monomia</tp:taxon-name-part>
                  <tp:taxon-name-part taxon-name-part-type="species" reg="gladiator">gladiator</tp:taxon-name-part>
                </tp:taxon-name><comment>, <xref ref-type="bibr" rid="B6">Barnard 1950</xref>: 156; <xref ref-type="bibr" rid="B31">Fourmanoir 1954</xref>: 9; <xref ref-type="bibr" rid="B93">Spiridonov et al. 2014</xref>: table 1; <xref ref-type="bibr" rid="B110">Trivedi et al. 2018</xref>: 66, table 1.</comment></tp:nomenclature-citation><tp:nomenclature-citation><tp:taxon-name><tp:taxon-name-part taxon-name-part-type="genus" reg="Portunus">Portunus</tp:taxon-name-part> (<tp:taxon-name-part taxon-name-part-type="subgenus" reg="Monomia">Monomia</tp:taxon-name-part>) <tp:taxon-name-part taxon-name-part-type="species" reg="gladiator">gladiator</tp:taxon-name-part></tp:taxon-name><comment>, <xref ref-type="bibr" rid="B40">Jeyabaskaran et al. 2000</xref>: 51, pl. 36c; <xref ref-type="bibr" rid="B9">Biju Kumar et al. 2007</xref>: 286; <xref ref-type="bibr" rid="B74">Ng et al. 2008</xref>: 151, 156, 157 (list and discussion).</comment></tp:nomenclature-citation><tp:nomenclature-citation><tp:taxon-name><tp:taxon-name-part taxon-name-part-type="genus" reg="Portunus">Portunus</tp:taxon-name-part> (<tp:taxon-name-part taxon-name-part-type="subgenus" reg="Monomia">Monomia</tp:taxon-name-part>) <tp:taxon-name-part taxon-name-part-type="species" reg="gladiator">gladiator</tp:taxon-name-part></tp:taxon-name><comment>[sic], <xref ref-type="bibr" rid="B47">Krishnamoorthy 2009</xref>: 6 (list).</comment></tp:nomenclature-citation><tp:nomenclature-citation><tp:taxon-name>
                  <tp:taxon-name-part taxon-name-part-type="genus" reg="Portunus">Portunus</tp:taxon-name-part>
                  <tp:taxon-name-part taxon-name-part-type="species" reg="haanii">haanii</tp:taxon-name-part>
                </tp:taxon-name><comment>, <xref ref-type="bibr" rid="B101">Stephenson and Cook 1973</xref>: 429 (in part), figs 6A–E, 7A–E, 8A–E, 9A, 10A, C, D, G; <xref ref-type="bibr" rid="B99">Stephenson 1975</xref>: 178. Non <tp:taxon-name><tp:taxon-name-part taxon-name-part-type="genus" reg="Amphitrite">Amphitrite</tp:taxon-name-part><tp:taxon-name-part taxon-name-part-type="species" reg="haanii">haanii</tp:taxon-name-part></tp:taxon-name> Stimpson, 1858.</comment></tp:nomenclature-citation><tp:nomenclature-citation><tp:taxon-name>
                  <tp:taxon-name-part taxon-name-part-type="genus" reg="Monomia">Monomia</tp:taxon-name-part>
                  <tp:taxon-name-part taxon-name-part-type="species" reg="haanii">haanii</tp:taxon-name-part>
                </tp:taxon-name><comment>, <xref ref-type="bibr" rid="B12">Chertoprud et al. 2012</xref>: 314, pl. 51 fig. G. Non <tp:taxon-name><tp:taxon-name-part taxon-name-part-type="genus" reg="Amphitrite">Amphitrite</tp:taxon-name-part><tp:taxon-name-part taxon-name-part-type="species" reg="haanii">haanii</tp:taxon-name-part></tp:taxon-name> Stimpson, 1859.</comment></tp:nomenclature-citation><tp:nomenclature-citation><tp:taxon-name>
                  <tp:taxon-name-part taxon-name-part-type="genus" reg="Cancer"/>
                  <tp:taxon-name-part taxon-name-part-type="species" reg="gladiator"/>
                </tp:taxon-name><comment>Non <tp:taxon-name><tp:taxon-name-part taxon-name-part-type="genus" reg="Cancer">Cancer</tp:taxon-name-part><tp:taxon-name-part taxon-name-part-type="species" reg="gladiator">gladiator</tp:taxon-name-part></tp:taxon-name> Fabricius, 1793: 449 (= <tp:taxon-name><tp:taxon-name-part taxon-name-part-type="genus" reg="Portunus">Portunus</tp:taxon-name-part><tp:taxon-name-part taxon-name-part-type="species" reg="sanguinolentus">sanguinolentus</tp:taxon-name-part></tp:taxon-name> (Herbst, 1783), fide <xref ref-type="bibr" rid="B53">Latreille 1825</xref>). </comment></tp:nomenclature-citation><tp:nomenclature-citation><tp:taxon-name>
                  <tp:taxon-name-part taxon-name-part-type="genus" reg="Portunus"/>
                  <tp:taxon-name-part taxon-name-part-type="species" reg="gladiator"/>
                </tp:taxon-name><comment>Non <tp:taxon-name><tp:taxon-name-part taxon-name-part-type="genus" reg="Portunus">Portunus</tp:taxon-name-part> (<tp:taxon-name-part taxon-name-part-type="subgenus" reg="Amphitrite">Amphitrite</tp:taxon-name-part>) <tp:taxon-name-part taxon-name-part-type="species" reg="gladiator">gladiator</tp:taxon-name-part></tp:taxon-name>, De Haan 1833: 65; 1835: pl. 18 fig. 1 (= <tp:taxon-name><tp:taxon-name-part taxon-name-part-type="genus" reg="Portunus">Portunus</tp:taxon-name-part><tp:taxon-name-part taxon-name-part-type="species" reg="orbitosinus">orbitosinus</tp:taxon-name-part></tp:taxon-name> Rathbun, 1911). </comment></tp:nomenclature-citation><tp:nomenclature-citation><tp:taxon-name>
                  <tp:taxon-name-part taxon-name-part-type="genus" reg="Portunus"/>
                  <tp:taxon-name-part taxon-name-part-type="species" reg="gladiator"/>
                </tp:taxon-name><comment>Non <tp:taxon-name><tp:taxon-name-part taxon-name-part-type="genus" reg="Portunus">Portunus</tp:taxon-name-part><tp:taxon-name-part taxon-name-part-type="species" reg="gladiator">gladiator</tp:taxon-name-part></tp:taxon-name>, <xref ref-type="bibr" rid="B100">Stephenson and Campbell 1959</xref>: 110, Figs <xref ref-type="fig" rid="F2">2J</xref>, <xref ref-type="fig" rid="F3">3J</xref>, pl. 3 fig. 2, pl. 4 fig. J, pl. 5 fig. J (= <tp:taxon-name><tp:taxon-name-part taxon-name-part-type="genus" reg="Portunus">Portunus</tp:taxon-name-part><tp:taxon-name-part taxon-name-part-type="species" reg="australiensis">australiensis</tp:taxon-name-part></tp:taxon-name> Stephenson and Cook, 1973). </comment></tp:nomenclature-citation></tp:nomenclature-citation-list></tp:nomenclature><tp:treatment-sec sec-type="material" id="SECID0E4TBI"><title>Material examined.</title><p>INDIA: <named-content xmlns:xlink="http://www.w3.org/1999/xlink" content-type="dwc:institutional_code" xlink:type="simple">ZRC</named-content>.2016.0145, 2 males, 1 female, Pazhayar Fish Landing, Nagapattinam District, Tamil Nadu, coll. NK Ng et al., 17 Sep. 2011; <named-content xmlns:xlink="http://www.w3.org/1999/xlink" content-type="dwc:institutional_code" xlink:type="simple">ZRC</named-content>.2016.0149, 1 female, sandy beach, Pondicherry, Union Territory of Puducherry; <named-content xmlns:xlink="http://www.w3.org/1999/xlink" content-type="dwc:institutional_code" xlink:type="simple">ZRC</named-content>.2018.1189, 5 males, Jeppiar Fishing Port, Muttom, Tamil Nadu, coll. PKL Ng et al., 19 Sep. 2016; USNM127069, 1 male, SW of Mumbai, IIOE Anton Bruun, 14 Nov. 1963.</p><p>AUSTRALIA: <named-content xmlns:xlink="http://www.w3.org/1999/xlink" content-type="dwc:institutional_code" xlink:type="simple">WAM</named-content>-C26459, 2 males, Dampier Archipelago, Cape Brugieres, Western Australia, coll. Slack-Smith and Hewitt, 17 Jul. 1999; <named-content xmlns:xlink="http://www.w3.org/1999/xlink" content-type="dwc:institutional_code" xlink:type="simple">WAM</named-content>-C61155, 2 females, <named-content xmlns:xlink="http://www.w3.org/1999/xlink" content-type="dwc:institutional_code" xlink:type="simple">WAM</named-content>-C61156, 1 female, Pilbara Shelf, Western Australia, coll. E Morello et al. (CSIRO Pilbara Survey), 13 Jun. 2013.</p><p>PENINSULAR MALAYSIA: <named-content xmlns:xlink="http://www.w3.org/1999/xlink" content-type="dwc:institutional_code" xlink:type="simple">ZRC</named-content>.2000.1308, 4 males, Perhentian, coll. anon., 16 May 1976.</p><p>MYANMAR: <named-content xmlns:xlink="http://www.w3.org/1999/xlink" content-type="dwc:institutional_code" xlink:type="simple">ZRC</named-content>.2016.0030, 1 female, Ayeyarwady Delta, coll. EAF-Nansen Project (Myanmar cruise), 19 May 2015; <named-content xmlns:xlink="http://www.w3.org/1999/xlink" content-type="dwc:institutional_code" xlink:type="simple">ZRC</named-content>.2016.0034, 1 male, Tanintharyi Coast, coll. EAF-Nansen Project (Myanmar cruise), 26 May 2015.</p><p>SINGAPORE: <named-content xmlns:xlink="http://www.w3.org/1999/xlink" content-type="dwc:institutional_code" xlink:type="simple">ZRC</named-content>.1965.10.22.1-2, 1 male, 1 female, Siglap, coll. M.W.F. Tweedie, Jul. 1933; <named-content xmlns:xlink="http://www.w3.org/1999/xlink" content-type="dwc:institutional_code" xlink:type="simple">ZRC</named-content>.1984.338-348, 4 males, 7 females, Horsburgh Lighthouse, South China Sea near Singapore, coll. H Huat, 15 Dec. 1982; <named-content xmlns:xlink="http://www.w3.org/1999/xlink" content-type="dwc:institutional_code" xlink:type="simple">ZRC</named-content>.1984.5451-5453, 3 males, Tuas fishery port, coll. WM Lee, 25 Sep. 1982.</p><p>THAILAND: USNM127068, 2 females, Andaman Sea, north of Phuket, IIOE Anton Bruun R/V, 31 July. 1963; <named-content xmlns:xlink="http://www.w3.org/1999/xlink" content-type="dwc:institutional_code" xlink:type="simple">ZRC</named-content>.2000.0779, 3 males, 13 females, Phuket, Pichai Fish Port, coll. NK Ng et al., 17–20 Jan. 2000; <named-content xmlns:xlink="http://www.w3.org/1999/xlink" content-type="dwc:institutional_code" xlink:type="simple">ZRC</named-content>.2000.0842, 2 males, Phuket, Pichai Fish Port (Andaman Sea), coll. PKL Ng et al., 3–6 May 2000; <named-content xmlns:xlink="http://www.w3.org/1999/xlink" content-type="dwc:institutional_code" xlink:type="simple">ZRC</named-content>.2002.0297, 4 males, 1 female, Phuket, Pichai Fish Port, coll. JCY. Lai, 2–3 Sep. 2001; <named-content xmlns:xlink="http://www.w3.org/1999/xlink" content-type="dwc:institutional_code" xlink:type="simple">ZRC</named-content>.2002.0298, 3 males, 1 female, Phuket, Pichai Fish Port, coll. JCY Lai, 2–3 Sep. 2001; <named-content xmlns:xlink="http://www.w3.org/1999/xlink" content-type="dwc:institutional_code" xlink:type="simple">ZRC</named-content>.2003.0114, male, Pattani Fishing Port, Pattani Province; <named-content xmlns:xlink="http://www.w3.org/1999/xlink" content-type="dwc:institutional_code" xlink:type="simple">ZRC</named-content>.2003.0197, 1 male, Saiburi Crab Landing, Pattani Province, coll. Z Jaafar et al., 8 Jun. 2003.</p></tp:treatment-sec><tp:treatment-sec sec-type="diagnosis" id="SECID0EHXBI"><title>Diagnosis.</title><p>Carapace (Fig. <xref ref-type="fig" rid="F1">1A–D</xref>) transversally hexagonal, <abbrev xmlns:xlink="http://www.w3.org/1999/xlink" xlink:title="carapace maximum width" id="ABBRID0ERXBI" xlink:type="simple">CW</abbrev>/<abbrev xmlns:xlink="http://www.w3.org/1999/xlink" xlink:title="carapace length" id="ABBRID0EVXBI" xlink:type="simple">CL</abbrev> ratio 1.79–1.83, with dorsal surface, except patches of granules, densely covered by short tomentum. Regions moderately defined; with discrete patches of granules on gastric, branchial, cardiac and intestinal regions. Front subdivided into four teeth with rounded apices, median pair distinctly smaller than lateral; median sulcus between teeth continuing ventrally to triangular projection appressed to median epistomial tooth. Epistome well defined, median tooth projecting beyond front. Supraorbital margin finely granulate, with two distinct notches; inner orbital angle tooth-like, with glabrous ventromesial ledge. Infraorbital margin with deep, V-shaped notch laterally; in antero-ventral view, mesial part of infraorbital margin granulate, ventrally a large triangular tooth projecting anteriorly, visible from dorsal view. Anterolateral margin armed with nine teeth, including external orbital angle, with granulate margins; first tooth larger than following teeth except 9<sup>th</sup>, with straight outer margin; 2<sup>nd</sup>–8<sup>th</sup> subequal in size, sharp, projecting outward, slightly curved anteriorly; 9<sup>th</sup> tooth largest, projecting laterally; just underneath anterolateral margin is thick coat of long soft setae which sometimes obscures teeth. Posterolateral margin concave, posterolateral angle rounded; posterior margin lined with small granules, straight to slightly convex; posterior margin with ventrally directed, smooth flange, lateral extremities of which coincide with posterolateral angle of carapace, each armed with small, lamelliform tooth.</p><fig id="F1" position="float" orientation="portrait"><label>Figure 1.</label><caption><p>Dorsal habitus of <bold>A</bold> lectotype of <italic><tp:taxon-name><tp:taxon-name-part taxon-name-part-type="genus" reg="Portunus">Portunus</tp:taxon-name-part><tp:taxon-name-part taxon-name-part-type="species" reg="gladiator">gladiator</tp:taxon-name-part></tp:taxon-name></italic> Fabricius, 1798, deposited in Copenhagen Museum (<named-content xmlns:xlink="http://www.w3.org/1999/xlink" content-type="dwc:institutional_code" xlink:type="simple">ZMUC</named-content>-Cru 4705) <bold>B</bold><italic>Cancer <tp:taxon-name><tp:taxon-name-part taxon-name-part-type="genus" reg="Cancer"/><tp:taxon-name-part taxon-name-part-type="species" reg="menestho">menestho</tp:taxon-name-part></tp:taxon-name></italic> Herbst, 1803 (= <italic><tp:taxon-name><tp:taxon-name-part taxon-name-part-type="genus" reg="Monomia">Monomia</tp:taxon-name-part><tp:taxon-name-part taxon-name-part-type="species" reg="gladiator">gladiator</tp:taxon-name-part></tp:taxon-name></italic>), probably from Indian Ocean (color print from Herbst, 1803: pl. 55 fig. 3 <bold>C</bold><italic><tp:taxon-name><tp:taxon-name-part taxon-name-part-type="genus" reg="Monomia">Monomia</tp:taxon-name-part><tp:taxon-name-part taxon-name-part-type="species" reg="gladiator">gladiator</tp:taxon-name-part></tp:taxon-name></italic> (Fabricius, 1798), fresh colouration, Phuket, Thailand (not collected), photo by Rueangrit Promdam <bold>D</bold><italic><tp:taxon-name><tp:taxon-name-part taxon-name-part-type="genus" reg="Monomia">Monomia</tp:taxon-name-part><tp:taxon-name-part taxon-name-part-type="species" reg="gladiator">gladiator</tp:taxon-name-part></tp:taxon-name></italic> (Fabricius, 1798), fresh coloration, Jeppiar, Tamil Nadu, India (<named-content xmlns:xlink="http://www.w3.org/1999/xlink" content-type="dwc:institutional_code" xlink:type="simple">ZRC</named-content>), photograph by PKL Ng; <bold>E</bold> “<tp:taxon-name><tp:taxon-name-part taxon-name-part-type="genus" reg="Neptunus">Neptunus</tp:taxon-name-part> (<tp:taxon-name-part taxon-name-part-type="subgenus" reg="Amphitrite">Amphitrite</tp:taxon-name-part>) <tp:taxon-name-part taxon-name-part-type="species" reg="gladiator">gladiator</tp:taxon-name-part></tp:taxon-name>” [sic] (=<italic><tp:taxon-name><tp:taxon-name-part taxon-name-part-type="genus" reg="Monomia">Monomia</tp:taxon-name-part><tp:taxon-name-part taxon-name-part-type="species" reg="haanii">haanii</tp:taxon-name-part></tp:taxon-name></italic>) from Sagami Bay, Japan (color print from Sakai, 1939: pl. 47 fig. 3) <bold>F</bold><italic><tp:taxon-name><tp:taxon-name-part taxon-name-part-type="genus" reg="Monomia">Monomia</tp:taxon-name-part><tp:taxon-name-part taxon-name-part-type="species" reg="haanii">haanii</tp:taxon-name-part></tp:taxon-name></italic> (Stimpson, 1858), fresh colouration, South China Sea (<named-content xmlns:xlink="http://www.w3.org/1999/xlink" content-type="dwc:institutional_code" xlink:type="simple">USNM</named-content> 1421161) shipped frozen by US seafood importer.</p></caption><graphic xmlns:xlink="http://www.w3.org/1999/xlink" xlink:href="zookeys-858-011-g001.jpg" position="float" orientation="portrait" xlink:type="simple" id="oo_313921.jpg"/></fig><fig id="F2" position="float" orientation="portrait"><label>Figure 2.</label><caption><p><italic><tp:taxon-name><tp:taxon-name-part taxon-name-part-type="genus" reg="Monomia">Monomia</tp:taxon-name-part><tp:taxon-name-part taxon-name-part-type="species" reg="haanii">haanii</tp:taxon-name-part></tp:taxon-name></italic> (Stimpson, 1858), lectotype, male (<named-content xmlns:xlink="http://www.w3.org/1999/xlink" content-type="dwc:institutional_code" xlink:type="simple">RMNH</named-content> 379), Japan. <bold>A</bold> dorsal habitus <bold>B</bold> thoracic sternum and pleon, ventral view <bold>C</bold> sterno-pleonal cavity and G1s, ventral view. Photographs by CHIJ Fransen (<named-content xmlns:xlink="http://www.w3.org/1999/xlink" content-type="dwc:institutional_code" xlink:type="simple">RMNH</named-content>). Scale bars: A, B 10 mm; C 3 mm.</p></caption><graphic xmlns:xlink="http://www.w3.org/1999/xlink" xlink:href="zookeys-858-011-g002.jpg" position="float" orientation="portrait" xlink:type="simple" id="oo_313922.jpg"/></fig><p>Basal article of antennule completely filling antennular fossa, subsequent two articles slender. Basal article of antenna short, with broad, lateral projection entering but not obstructing orbital hiatus; flagellum long, exceeding well beyond orbit. Eyes with well-developed corneas, short, thick peduncles. Proepistome well developed, anterior tip with projecting conical tooth; epistome not extensively projecting posteriorly. Endostome with well-developed lateral ridges.</p><p>Third maxillipeds finely granulate on ischium, merus and exopod, setose on external surfaces, extensively pilose on mesial margins; ischium longer than wide, subrectangular, with deep, submesial sulcus; merus longer than wide, rhomboidal, anterolateral angle strongly projecting laterally; palp articles subcylindrical. Exopod stout, with subdistal triangular projection on inner medial border; flagellum well developed.</p><p>Male thoracic sternites covered with thick tomentum, thickest on exposed surfaces of sternites 5–8 (Fig. <xref ref-type="fig" rid="F3">3A–C</xref>); sternites 1–4 distinctly granulate, with granules becoming larger, coarser in large specimens; sternites 1, 2 fused, separated from sternite 3 by straight suture; sternites 3, 4 almost completely fused except for remnants of suture at lateral extremities, replaced mesially by smooth, setose groove; sternite 4 with narrow median groove on exposed surface, continuing posteriorly into sterno-pleonal cavity. Sutures 4/5, 5/6, and 6/7 present on exposed surface of thoracic sternum but interrupted within sterno-pleonal cavity; suture 7/8 present on most of exposed thoracic sternal surface, but disappearing just before sternopleonal cavity. Median longitudinal line evident at level of sternites 6, 7, 8, absent elsewhere. Press-button tubercle of sternopleonal locking mechanism located on posteromesial projection of sternite 5.</p><p>Chelipeds (<abbrev xmlns:xlink="http://www.w3.org/1999/xlink" xlink:title="first pereopod" id="ABBRID0EW4BI" xlink:type="simple">P1</abbrev>), long, robust, surfaces tomentose; slightly heterochelous, major chela usually with modified cutting/crushing tooth proximally on cutting margin of dactylus. Merus long, with 4, sometimes 5, curved spines along flexor margin, and 2 distal spines on extensor margin; both margins densely setose. Carpus with sharp spine on inner angle, and flattened spine on external surface continuing as a strong carina, with additional, shorter carina above it. Dorsal surface of palm (propodus) with two straight, longitudinal granular crests, inner one distally ending distally in strong spine; small proximal spiniform tooth at articulation with carpus; two additional, curved granular crests on external surface of palm, first ending at level of articulation with dactylus, second, lower, ending near gape, creating cristate, proximo-ventral margin of palm; inner surface of palm with two wide, distinct rows of granules. Fingers generally straight except for curved, pointed tips; subequal in length to palm; with two granulate crests each on external and internal surfaces; lowest carina on fixed finger extending into palm; numerous teeth on cutting margins, arranged in groups so that each group has large central tooth flanked by smaller teeth of decreasing size, giving the cutting margins appearance of having three or more denticulate, triangular lobes.</p><p>First to third ambulatory legs (<abbrev xmlns:xlink="http://www.w3.org/1999/xlink" xlink:title="second pereopod" id="ABBRID0E34BI" xlink:type="simple">P2</abbrev>–<abbrev xmlns:xlink="http://www.w3.org/1999/xlink" xlink:title="forth pereopod" id="ABBRID0EA5BI" xlink:type="simple">P4</abbrev>), long, slender; decreasing in length and size, with <abbrev xmlns:xlink="http://www.w3.org/1999/xlink" xlink:title="second pereopod" id="ABBRID0EE5BI" xlink:type="simple">P2</abbrev> largest, <abbrev xmlns:xlink="http://www.w3.org/1999/xlink" xlink:title="forth pereopod" id="ABBRID0EI5BI" xlink:type="simple">P4</abbrev> smallest; flexor margins of meri, carpi, propodi and dactyli heavily setose. Fifth ambulatory (natatory) leg (<abbrev xmlns:xlink="http://www.w3.org/1999/xlink" xlink:title="fifth pereopod" id="ABBRID0EM5BI" xlink:type="simple">P5</abbrev>) with quadrate merus, pentagonal carpus, flat, subrectangular propodus, and flat, oval dactylus; margins of articles regularly setose; propodus with four raised glabrous longitudinal bands, including flexor and extensor margins, interspersed with tomentum; dactylus with five raised glabrous bands, including flexor and extensor margins, interspersed with tomentum, distal third with low median crest continuing proximally as narrow tomentose stripe; in fresh specimens, <abbrev xmlns:xlink="http://www.w3.org/1999/xlink" xlink:title="fifth pereopod" id="ABBRID0EQ5BI" xlink:type="simple">P5</abbrev> propodus with white band on postero-distal margin, no purple spot, <abbrev xmlns:xlink="http://www.w3.org/1999/xlink" xlink:title="fifth pereopod" id="ABBRID0EU5BI" xlink:type="simple">P5</abbrev> dactylus with small white spot on distal end.</p><p>Male pleon (Fig. <xref ref-type="fig" rid="F3">3A–C</xref>) ‘inverted T’-shaped, external surfaces mostly tomentose, 3<sup>rd</sup>–5<sup>th</sup> pleomeres fused. First pleomere very thin, less wide, mostly obscured by flange of posterior margin of carapace. Second pleomere much wider than first, lateral edges resting on <abbrev xmlns:xlink="http://www.w3.org/1999/xlink" xlink:title="fifth pereopod" id="ABBRID0EC6BI" xlink:type="simple">P5</abbrev> coxa, with prominent transverse keel running along entire width. Third pleomere widest, formed like a wedge, visible from both dorsal and ventral view; strong transverse crest somewhat forming posterior margin of cephalothorax, with shallow notch medially, posterolateral angles sharp, acute; sulcus between fused 3<sup>rd</sup> and 4<sup>th</sup> pleomere moderately deep, glabrous. Fourth pleomere subrectangular, wider than long, lateral margins convex, central region with low transverse crest. Fifth pleomere subtrapezoidal, basal margin wider than anterior. Sixth pleomere subrectangular; median length about 1.2 times maximum width; width at maximum lateral convexity greater than basal width; anterior margin concave, basal margin straight, lateral margins convex anteriorly, concave posteriorly. Telson subtriangular, apex rounded, lateral margins slightly concave, basal margin convex; median length 1.2 times basal width, with rounded tip, broadly rounded posterior margin.</p><p><abbrev xmlns:xlink="http://www.w3.org/1999/xlink" xlink:title="first male pleopod" id="ABBRID0EM6BI" xlink:type="simple">G1</abbrev> (Figs <xref ref-type="fig" rid="F4">4A–D</xref>) with proximal half relatively wide, somewhat flattened, strongly bent medially, by at least 45° but much less than 90°, distal half very slender, filiform; apically slightly recurved, rounded; distal tip much narrowed to small unarmed aperture. <abbrev xmlns:xlink="http://www.w3.org/1999/xlink" xlink:title="second male pleopod" id="ABBRID0EU6BI" xlink:type="simple">G2</abbrev> about half length of <abbrev xmlns:xlink="http://www.w3.org/1999/xlink" xlink:title="first male pleopod" id="ABBRID0EY6BI" xlink:type="simple">G1</abbrev>, slender, distal tip minutely bilobed. Penis long, slender, uncalcified; emerging from sternocoxal condyle of <abbrev xmlns:xlink="http://www.w3.org/1999/xlink" xlink:title="fifth pereopod" id="ABBRID0E36BI" xlink:type="simple">P5</abbrev>.</p><fig id="F3" position="float" orientation="portrait"><label>Figure 3.</label><caption><p>Male thoracic sternum and pleon. <bold>A–C</bold><italic><tp:taxon-name><tp:taxon-name-part taxon-name-part-type="genus" reg="Monomia">Monomia</tp:taxon-name-part><tp:taxon-name-part taxon-name-part-type="species" reg="gladiator">gladiator</tp:taxon-name-part></tp:taxon-name></italic> (Fabricius, 1798), <bold>A</bold><named-content xmlns:xlink="http://www.w3.org/1999/xlink" content-type="dwc:institutional_code" xlink:type="simple">ZRC</named-content> 2018.1189, Jeppiar, Tamil Nadu, India <bold>B</bold><named-content xmlns:xlink="http://www.w3.org/1999/xlink" content-type="dwc:institutional_code" xlink:type="simple">ZRC</named-content> 2016.0145, Pazhayar Tamil Nadu, India; C) <named-content xmlns:xlink="http://www.w3.org/1999/xlink" content-type="dwc:institutional_code" xlink:type="simple">ZRC</named-content> 2000.0842, Phuket, Thailand. <bold>D–F</bold><italic><tp:taxon-name><tp:taxon-name-part taxon-name-part-type="genus" reg="Monomia">Monomia</tp:taxon-name-part><tp:taxon-name-part taxon-name-part-type="species" reg="haanii">haanii</tp:taxon-name-part></tp:taxon-name></italic> (Stimpson, 1858) <bold>D</bold><named-content xmlns:xlink="http://www.w3.org/1999/xlink" content-type="dwc:institutional_code" xlink:type="simple">WAM</named-content>-C7506, holotype of <italic><tp:taxon-name><tp:taxon-name-part taxon-name-part-type="genus" reg="Portunus">Portunus</tp:taxon-name-part><tp:taxon-name-part taxon-name-part-type="species" reg="pseudoargentatus">pseudoargentatus</tp:taxon-name-part></tp:taxon-name></italic> Stephenson, 1961, Abrolhos Is., Western Australia <bold>E</bold><named-content xmlns:xlink="http://www.w3.org/1999/xlink" content-type="dwc:institutional_code" xlink:type="simple">ZRC</named-content> 1999.0084, Boso Peninsula, Japan <bold>F</bold><named-content xmlns:xlink="http://www.w3.org/1999/xlink" content-type="dwc:institutional_code" xlink:type="simple">ZRC</named-content> 2016.0408, Daxi Fishery Port, Taiwan. Scale bar: 10 mm.</p></caption><graphic xmlns:xlink="http://www.w3.org/1999/xlink" xlink:href="zookeys-858-011-g003.jpg" position="float" orientation="portrait" xlink:type="simple" id="oo_313923.jpg"/></fig><fig id="F4" position="float" orientation="portrait"><label>Figure 4.</label><caption><p>Left <abbrev xmlns:xlink="http://www.w3.org/1999/xlink" xlink:title="first male pleopod" id="ABBRID0ECDCI" xlink:type="simple">G1</abbrev>, sternal view (except D and E). <bold>A–D</bold><italic><tp:taxon-name><tp:taxon-name-part taxon-name-part-type="genus" reg="Monomia">Monomia</tp:taxon-name-part><tp:taxon-name-part taxon-name-part-type="species" reg="gladiator">gladiator</tp:taxon-name-part></tp:taxon-name></italic> (Fabricius, 1798): A) <named-content xmlns:xlink="http://www.w3.org/1999/xlink" content-type="dwc:institutional_code" xlink:type="simple">ZRC</named-content> 2018.1189, Jeppiar, Tamil Nadu, India <bold>B</bold><named-content xmlns:xlink="http://www.w3.org/1999/xlink" content-type="dwc:institutional_code" xlink:type="simple">ZRC</named-content> 2016.0034, Tanintharyi coast, Myanmar <bold>C</bold><named-content xmlns:xlink="http://www.w3.org/1999/xlink" content-type="dwc:institutional_code" xlink:type="simple">ZRC</named-content> 2016.0145, Pazhayar, Tamil Nadu, India <bold>D</bold><named-content xmlns:xlink="http://www.w3.org/1999/xlink" content-type="dwc:institutional_code" xlink:type="simple">ZRC</named-content> 2000.0842, Phuket, Thailand (flipped right <abbrev xmlns:xlink="http://www.w3.org/1999/xlink" xlink:title="first male pleopod" id="ABBRID0ENECI" xlink:type="simple">G1</abbrev>). <bold>E–H</bold><italic><tp:taxon-name><tp:taxon-name-part taxon-name-part-type="genus" reg="Monomia">Monomia</tp:taxon-name-part><tp:taxon-name-part taxon-name-part-type="species" reg="haanii">haanii</tp:taxon-name-part></tp:taxon-name></italic> (Stimpson, 1858) <bold>E</bold><named-content xmlns:xlink="http://www.w3.org/1999/xlink" content-type="dwc:institutional_code" xlink:type="simple">WAM</named-content>-C7506, holotype of <italic><tp:taxon-name><tp:taxon-name-part taxon-name-part-type="genus" reg="Portunus">Portunus</tp:taxon-name-part><tp:taxon-name-part taxon-name-part-type="species" reg="pseudoargentatus">pseudoargentatus</tp:taxon-name-part></tp:taxon-name></italic> Stephenson, 1961, Abrolhos Is., Western Australia (flipped right <abbrev xmlns:xlink="http://www.w3.org/1999/xlink" xlink:title="first male pleopod" id="ABBRID0EQFCI" xlink:type="simple">G1</abbrev>) <bold>F</bold><named-content xmlns:xlink="http://www.w3.org/1999/xlink" content-type="dwc:institutional_code" xlink:type="simple">ZRC</named-content> 1999.0084, Boso Peninsula, Japan <bold>G</bold><named-content xmlns:xlink="http://www.w3.org/1999/xlink" content-type="dwc:institutional_code" xlink:type="simple">ZRC</named-content> 2016.0408, smaller male, Daxi Fishery Port, Taiwan <bold>H</bold><named-content xmlns:xlink="http://www.w3.org/1999/xlink" content-type="dwc:institutional_code" xlink:type="simple">ZRC</named-content> 2016.0408, larger male, Daxi Fishery Port, Taiwan. Scale bar: 3 mm.</p></caption><graphic xmlns:xlink="http://www.w3.org/1999/xlink" xlink:href="zookeys-858-011-g004.jpg" position="float" orientation="portrait" xlink:type="simple" id="oo_313924.jpg"/></fig></tp:treatment-sec><tp:treatment-sec sec-type="remarks" id="SECID0EOGCI"><title>Remarks.</title><p>Following the recognition of <italic><tp:taxon-name><tp:taxon-name-part taxon-name-part-type="genus" reg="Monomia">Monomia</tp:taxon-name-part></tp:taxon-name></italic> Gistel, 1848, as a genus distinct from <italic><tp:taxon-name><tp:taxon-name-part taxon-name-part-type="genus" reg="Portunus">Portunus</tp:taxon-name-part></tp:taxon-name></italic> Weber, 1795 (see <xref ref-type="bibr" rid="B60">Mantelatto and Robles 2007</xref>; <xref ref-type="bibr" rid="B61">Mantelatto et al. 2009</xref>; <xref ref-type="bibr" rid="B91">Schubart and Reuschel 2009</xref>; <xref ref-type="bibr" rid="B12">Chertoprud et al. 2012</xref>; <xref ref-type="bibr" rid="B93">Spiridonov et al. 2014</xref>), the taxonomy of its type species, <italic><tp:taxon-name><tp:taxon-name-part taxon-name-part-type="genus" reg="Monomia">Monomia</tp:taxon-name-part><tp:taxon-name-part taxon-name-part-type="species" reg="gladiator">gladiator</tp:taxon-name-part></tp:taxon-name></italic> (Fabricius, 1798), needs to be assessed.</p><p>Firstly, there are five specimens identified as syntypes of <italic><tp:taxon-name><tp:taxon-name-part taxon-name-part-type="genus" reg="Portunus">Portunus</tp:taxon-name-part><tp:taxon-name-part taxon-name-part-type="species" reg="gladiator">gladiator</tp:taxon-name-part></tp:taxon-name></italic> Fabricius, 1798, in the Zoological Museum of the University of Copenhagen (<named-content xmlns:xlink="http://www.w3.org/1999/xlink" content-type="dwc:institutional_code" xlink:type="simple">ZMUC</named-content>) (see <ext-link xmlns:xlink="http://www.w3.org/1999/xlink" xlink:type="simple" ext-link-type="uri" xlink:href="http://www.zmuc.dk/inverweb/invertebrater/Crustacea%20databases/Fabricius%20collection.htm">http://www.zmuc.dk/inverweb/invertebrater/Crustacea%20databases/Fabricius%20collection.htm</ext-link>). All are dry specimens with the catalog numbers <named-content xmlns:xlink="http://www.w3.org/1999/xlink" content-type="dwc:institutional_code" xlink:type="simple">ZMUC</named-content>-CRU 4704 through 4708 (see <xref ref-type="bibr" rid="B74">Ng et al. 2008</xref>). Examination of their photographs (available online) show that one of them is clearly not conspecific nor even congeneric (viz. <named-content xmlns:xlink="http://www.w3.org/1999/xlink" content-type="dwc:institutional_code" xlink:type="simple">ZMUC</named-content>-CRU 4707). Accompanying this specimen in the photograph is a handwritten label identifying it as “<italic><tp:taxon-name><tp:taxon-name-part taxon-name-part-type="genus" reg="Achelous">Achelous</tp:taxon-name-part></tp:taxon-name> Whitei</italic> A. M. Edw.,” a name now considered a junior synonym of <italic><tp:taxon-name><tp:taxon-name-part taxon-name-part-type="genus" reg="Lupocycloporus">Lupocycloporus</tp:taxon-name-part><tp:taxon-name-part taxon-name-part-type="species" reg="gracilimanus">gracilimanus</tp:taxon-name-part></tp:taxon-name></italic> (Stimpson, 1858) (viz. <xref ref-type="bibr" rid="B74">Ng et al. 2008</xref>), a widespread species known from several localities in the Indo-West Pacific region; and a check with the available literature (e.g., Stimpson, 1907: pl. 10 fig. 3) confirms this identification. To stabilize the taxonomy of <italic><tp:taxon-name><tp:taxon-name-part taxon-name-part-type="genus" reg="Portunus">Portunus</tp:taxon-name-part><tp:taxon-name-part taxon-name-part-type="species" reg="gladiator">gladiator</tp:taxon-name-part></tp:taxon-name></italic> Fabricius, 1798, one of the other four syntypes, a male <named-content xmlns:xlink="http://www.w3.org/1999/xlink" content-type="dwc:institutional_code" xlink:type="simple">ZMUC</named-content>-CRU 4705 (Fig. <xref ref-type="fig" rid="F1">1A</xref>), is hereby designated as the lectotype, and the other three specimens (<named-content xmlns:xlink="http://www.w3.org/1999/xlink" content-type="dwc:institutional_code" xlink:type="simple">ZMUC</named-content>-CRU 4704, 4706 and 4708) become paralectotypes.</p><p>Secondly, we agree with <xref ref-type="bibr" rid="B74">Ng et al. (2008)</xref> that there is no secondary homonymy between <italic><tp:taxon-name><tp:taxon-name-part taxon-name-part-type="genus" reg="Portunus">Portunus</tp:taxon-name-part><tp:taxon-name-part taxon-name-part-type="species" reg="gladiator">gladiator</tp:taxon-name-part></tp:taxon-name></italic> Fabricius, 1798, and <italic>Cancer <tp:taxon-name><tp:taxon-name-part taxon-name-part-type="genus" reg="Portunus"/><tp:taxon-name-part taxon-name-part-type="species" reg="gladiator">gladiator</tp:taxon-name-part></tp:taxon-name></italic> Fabricius, 1793, because the two species were originally described in different genera, and the name “<italic>Cancer <tp:taxon-name><tp:taxon-name-part taxon-name-part-type="genus" reg="Portunus"/><tp:taxon-name-part taxon-name-part-type="species" reg="gladiator">gladiator</tp:taxon-name-part></tp:taxon-name></italic> Fabricius, 1793” is no longer available by virtue of its synonymization under <italic><tp:taxon-name><tp:taxon-name-part taxon-name-part-type="genus" reg="Portunus">Portunus</tp:taxon-name-part><tp:taxon-name-part taxon-name-part-type="species" reg="sanguinolentus">sanguinolentus</tp:taxon-name-part></tp:taxon-name></italic> (Herbst, 1783) (viz. <xref ref-type="bibr" rid="B53">Latreille 1825</xref>; <xref ref-type="bibr" rid="B101">Stephenson and Cook 1973</xref>). Although <xref ref-type="bibr" rid="B12">Chertoprud et al. (2012)</xref> cite the use of the name “<italic><tp:taxon-name><tp:taxon-name-part taxon-name-part-type="genus" reg="Portunus">Portunus</tp:taxon-name-part><tp:taxon-name-part taxon-name-part-type="species" reg="gladiator">gladiator</tp:taxon-name-part></tp:taxon-name></italic> (Fabricius, 1793)” by <xref ref-type="bibr" rid="B101">Stephenson and Cook (1973)</xref> as meeting the requirement of Article 59.1 of the Code, we view this as a misinterpretation of the Code’s provisions for homonymy. Furthermore, with the recognition of <italic><tp:taxon-name><tp:taxon-name-part taxon-name-part-type="genus" reg="Monomia">Monomia</tp:taxon-name-part></tp:taxon-name></italic> Gistel, 1848, as a full genus, thus absolutely eliminating any reservations concerning secondary homonymy, the species name <italic><tp:taxon-name><tp:taxon-name-part taxon-name-part-type="genus" reg="Monomia">Monomia</tp:taxon-name-part><tp:taxon-name-part taxon-name-part-type="species" reg="gladiator">gladiator</tp:taxon-name-part></tp:taxon-name></italic> (Fabricius, 1798) is, therefore, valid.</p><p>Thirdly, there is the matter of the confusion between <italic><tp:taxon-name><tp:taxon-name-part taxon-name-part-type="genus" reg="Monomia">M.</tp:taxon-name-part><tp:taxon-name-part taxon-name-part-type="species" reg="gladiator">gladiator</tp:taxon-name-part></tp:taxon-name></italic> and <italic><tp:taxon-name><tp:taxon-name-part taxon-name-part-type="genus" reg="Monomia">M.</tp:taxon-name-part><tp:taxon-name-part taxon-name-part-type="species" reg="haanii">haanii</tp:taxon-name-part></tp:taxon-name></italic>. <xref ref-type="bibr" rid="B101">Stephenson and Cook (1973)</xref> proposed <italic><tp:taxon-name><tp:taxon-name-part taxon-name-part-type="genus" reg="Amphitrite">Amphitrite</tp:taxon-name-part><tp:taxon-name-part taxon-name-part-type="species" reg="haanii">haanii</tp:taxon-name-part></tp:taxon-name></italic> Stimpson, 1858, as a replacement name for <italic><tp:taxon-name><tp:taxon-name-part taxon-name-part-type="genus" reg="Portunus">P.</tp:taxon-name-part><tp:taxon-name-part taxon-name-part-type="species" reg="gladiator">gladiator</tp:taxon-name-part></tp:taxon-name></italic> Fabricius, 1798, and this has led to the current confusion between the two names. As the following discussion will show, it is evident that <italic><tp:taxon-name><tp:taxon-name-part taxon-name-part-type="genus" reg="Monomia">Monomia</tp:taxon-name-part><tp:taxon-name-part taxon-name-part-type="species" reg="gladiator">gladiator</tp:taxon-name-part></tp:taxon-name></italic> and <italic><tp:taxon-name><tp:taxon-name-part taxon-name-part-type="genus" reg="Monomia">M.</tp:taxon-name-part><tp:taxon-name-part taxon-name-part-type="species" reg="haanii">haanii</tp:taxon-name-part></tp:taxon-name></italic> (Stimpson, 1858) are distinct and valid species, and, therefore, the latter cannot be used as a replacement name for the former.</p><p><italic><tp:taxon-name><tp:taxon-name-part taxon-name-part-type="genus" reg="Monomia">Monomia</tp:taxon-name-part><tp:taxon-name-part taxon-name-part-type="species" reg="gladiator">gladiator</tp:taxon-name-part></tp:taxon-name></italic> differs from <italic><tp:taxon-name><tp:taxon-name-part taxon-name-part-type="genus" reg="Monomia">M.</tp:taxon-name-part><tp:taxon-name-part taxon-name-part-type="species" reg="haanii">haanii</tp:taxon-name-part></tp:taxon-name></italic> primarily in these three morphological characters: (1) in the fresh specimens of <italic><tp:taxon-name><tp:taxon-name-part taxon-name-part-type="genus" reg="Monomia">M.</tp:taxon-name-part><tp:taxon-name-part taxon-name-part-type="species" reg="gladiator">gladiator</tp:taxon-name-part></tp:taxon-name></italic>, there is a white band on the postero-distal margin of the <abbrev xmlns:xlink="http://www.w3.org/1999/xlink" xlink:title="fifth pereopod" id="ABBRID0EARCI" xlink:type="simple">P5</abbrev> propodus, but no purple spot, and a small white spot on the distal tip of the <abbrev xmlns:xlink="http://www.w3.org/1999/xlink" xlink:title="fifth pereopod" id="ABBRID0EERCI" xlink:type="simple">P5</abbrev> dactylus (Fig. <xref ref-type="fig" rid="F1">1C, D</xref>; also <xref ref-type="bibr" rid="B12">Chertoprud et al. 2012</xref>: pl. 51 fig. G) (vs. in <italic><tp:taxon-name><tp:taxon-name-part taxon-name-part-type="genus" reg="Monomia">M.</tp:taxon-name-part><tp:taxon-name-part taxon-name-part-type="species" reg="haanii">haanii</tp:taxon-name-part></tp:taxon-name></italic>, there is a large purple spot on the distal tip of the <abbrev xmlns:xlink="http://www.w3.org/1999/xlink" xlink:title="fifth pereopod" id="ABBRID0E2RCI" xlink:type="simple">P5</abbrev> propodus, and the distal one-third of the <abbrev xmlns:xlink="http://www.w3.org/1999/xlink" xlink:title="fifth pereopod" id="ABBRID0E6RCI" xlink:type="simple">P5</abbrev> dactylus is colored purple; Fig. <xref ref-type="fig" rid="F1">1E, F</xref>; also Sakai, 1939: pl. 47 fig. 3; 1965: pl. 57, fig. 1; <xref ref-type="bibr" rid="B12">Chertoprud et al. 2012</xref>: pl. 51 fig. H); (2) the anterolateral margins of the male 6<sup>th</sup> pleomere are more flared out and rounded in <italic><tp:taxon-name><tp:taxon-name-part taxon-name-part-type="genus" reg="Monomia">M.</tp:taxon-name-part><tp:taxon-name-part taxon-name-part-type="species" reg="gladiator">gladiator</tp:taxon-name-part></tp:taxon-name></italic>, and at their widest extent exceed the basal width of the 6<sup>th</sup> pleomere (Fig. <xref ref-type="fig" rid="F3">3A–C</xref>; also Stephenson and Cook, 1973: fig.10A) (vs. straight, convergent anteriorly, and separated from concave posterolateral margin by an angular convexity in <italic><tp:taxon-name><tp:taxon-name-part taxon-name-part-type="genus" reg="Monomia">M.</tp:taxon-name-part><tp:taxon-name-part taxon-name-part-type="species" reg="haanii">haanii</tp:taxon-name-part></tp:taxon-name></italic>, widest at base, Figs <xref ref-type="fig" rid="F2">2B</xref>, <xref ref-type="fig" rid="F3">3D–F</xref>); and (3) the <abbrev xmlns:xlink="http://www.w3.org/1999/xlink" xlink:title="first male pleopod" id="ABBRID0ERTCI" xlink:type="simple">G1</abbrev> is bent at an angle of about 45° at mid-length and the distal tip is slender and relatively narrower in <italic><tp:taxon-name><tp:taxon-name-part taxon-name-part-type="genus" reg="Monomia">M.</tp:taxon-name-part><tp:taxon-name-part taxon-name-part-type="species" reg="gladiator">gladiator</tp:taxon-name-part></tp:taxon-name></italic> (Fig. <xref ref-type="fig" rid="F4">4A–D</xref>) (vs. <abbrev xmlns:xlink="http://www.w3.org/1999/xlink" xlink:title="first male pleopod" id="ABBRID0EEUCI" xlink:type="simple">G1</abbrev> bent at or almost at 90°, and distal tip is somewhat wider than the immediate subdistal region in <italic><tp:taxon-name><tp:taxon-name-part taxon-name-part-type="genus" reg="Monomia">M.</tp:taxon-name-part><tp:taxon-name-part taxon-name-part-type="species" reg="haanii">haanii</tp:taxon-name-part></tp:taxon-name></italic> (Figs <xref ref-type="fig" rid="F2">2C</xref>, <xref ref-type="fig" rid="F3">3E–H</xref>). Aside from these are some minor differences; for instance, the mesial part of the infraorbital margin of <italic><tp:taxon-name><tp:taxon-name-part taxon-name-part-type="genus" reg="Monomia">M.</tp:taxon-name-part><tp:taxon-name-part taxon-name-part-type="species" reg="gladiator">gladiator</tp:taxon-name-part></tp:taxon-name></italic> is granulate and there is no tooth on the mesial end as it abuts the basal article of the antenna, there is, however, a large tooth immediately ventral to this margin, which projects outward and is visible from dorsal view as if it were part of the infraorbital margin. In <italic><tp:taxon-name><tp:taxon-name-part taxon-name-part-type="genus" reg="Monomia">M.</tp:taxon-name-part><tp:taxon-name-part taxon-name-part-type="species" reg="haanii">haanii</tp:taxon-name-part></tp:taxon-name></italic>, the mesial end of the infraorbital margin has a large tooth which abuts against the basal article of the antenna. Also, the spines on the flexor margin of the <abbrev xmlns:xlink="http://www.w3.org/1999/xlink" xlink:title="first pereopod" id="ABBRID0ERVCI" xlink:type="simple">P1</abbrev> merus of <italic><tp:taxon-name><tp:taxon-name-part taxon-name-part-type="genus" reg="Monomia">M.</tp:taxon-name-part><tp:taxon-name-part taxon-name-part-type="species" reg="gladiator">gladiator</tp:taxon-name-part></tp:taxon-name></italic> tend to be more projecting and recurved than those of <italic><tp:taxon-name><tp:taxon-name-part taxon-name-part-type="genus" reg="Monomia">M.</tp:taxon-name-part><tp:taxon-name-part taxon-name-part-type="species" reg="haanii">haanii</tp:taxon-name-part></tp:taxon-name></italic>, which are relatively smaller and less curved. Examination of available fresh-color photographs (viz. <xref ref-type="bibr" rid="B12">Chertoprud et al. 2012</xref>: pl. 51 Figs G, H) also show that these meral spines tend to be entirely white in <italic><tp:taxon-name><tp:taxon-name-part taxon-name-part-type="genus" reg="Monomia">M.</tp:taxon-name-part><tp:taxon-name-part taxon-name-part-type="species" reg="gladiator">gladiator</tp:taxon-name-part></tp:taxon-name></italic> while they are red at the base and white at the tips in <italic><tp:taxon-name><tp:taxon-name-part taxon-name-part-type="genus" reg="Monomia">M.</tp:taxon-name-part><tp:taxon-name-part taxon-name-part-type="species" reg="haanii">haanii</tp:taxon-name-part></tp:taxon-name></italic>.</p><p>Furthermore, the molecular phylogenetic analysis corroborates the morphological evidence, clearly showing two distinct and well-supported clades corresponding to the two species. Specimens identified as <italic><tp:taxon-name><tp:taxon-name-part taxon-name-part-type="genus" reg="Monomia">M.</tp:taxon-name-part><tp:taxon-name-part taxon-name-part-type="species" reg="gladiator">gladiator</tp:taxon-name-part></tp:taxon-name></italic> based on the characters described above, including a topotypic specimen from India (<named-content xmlns:xlink="http://www.w3.org/1999/xlink" content-type="dwc:institutional_code" xlink:type="simple">ZRC</named-content>.2016.0149), form a well-supported clade distinct from another clade containing specimens with the morphological attributes of <italic><tp:taxon-name><tp:taxon-name-part taxon-name-part-type="genus" reg="Monomia">M.</tp:taxon-name-part><tp:taxon-name-part taxon-name-part-type="species" reg="haanii">haanii</tp:taxon-name-part></tp:taxon-name></italic>, which also includes a topotypic specimen from Japan (<named-content xmlns:xlink="http://www.w3.org/1999/xlink" content-type="dwc:institutional_code" xlink:type="simple">ZRC</named-content>.2000.0084). Furthermore, the same molecular phylogenetic analysis shows that the specimen referred to by <xref ref-type="bibr" rid="B12">Chertoprud et al. (2012)</xref> as “<italic><tp:taxon-name><tp:taxon-name-part taxon-name-part-type="genus" reg="Monomia">Monomia</tp:taxon-name-part><tp:taxon-name-part taxon-name-part-type="species" reg="haanii">haanii</tp:taxon-name-part></tp:taxon-name></italic>” (<ext-link xmlns:xlink="http://www.w3.org/1999/xlink" ext-link-type="gen" xlink:href="JX398095" xlink:type="simple">JX398095</ext-link>) falls within the <italic><tp:taxon-name><tp:taxon-name-part taxon-name-part-type="genus" reg="Monomia">M.</tp:taxon-name-part><tp:taxon-name-part taxon-name-part-type="species" reg="gladiator">gladiator</tp:taxon-name-part></tp:taxon-name></italic> clade, whereas the specimen referred to by <xref ref-type="bibr" rid="B12">Chertoprud et al. (2012)</xref> as “<italic><tp:taxon-name><tp:taxon-name-part taxon-name-part-type="genus" reg="Monomia">Monomia</tp:taxon-name-part><tp:taxon-name-part taxon-name-part-type="species" reg="pseudoargentata">pseudoargentata</tp:taxon-name-part></tp:taxon-name></italic>” (<ext-link xmlns:xlink="http://www.w3.org/1999/xlink" ext-link-type="gen" xlink:href="JX398094" xlink:type="simple">JX398094</ext-link>) falls within the <italic><tp:taxon-name><tp:taxon-name-part taxon-name-part-type="genus" reg="Monomia">M.</tp:taxon-name-part><tp:taxon-name-part taxon-name-part-type="species" reg="haanii">haanii</tp:taxon-name-part></tp:taxon-name></italic> clade. These specimens should now be identified as <italic><tp:taxon-name><tp:taxon-name-part taxon-name-part-type="genus" reg="Monomia">M.</tp:taxon-name-part><tp:taxon-name-part taxon-name-part-type="species" reg="gladiator">gladiator</tp:taxon-name-part></tp:taxon-name></italic> and <italic><tp:taxon-name><tp:taxon-name-part taxon-name-part-type="genus" reg="Monomia">M.</tp:taxon-name-part><tp:taxon-name-part taxon-name-part-type="species" reg="haanii">haanii</tp:taxon-name-part></tp:taxon-name></italic>, respectively.</p><p>Finally, <italic><tp:taxon-name><tp:taxon-name-part taxon-name-part-type="genus" reg="Lupea">Lupea</tp:taxon-name-part><tp:taxon-name-part taxon-name-part-type="species" reg="gladiator">gladiator</tp:taxon-name-part></tp:taxon-name></italic> H. Milne Edwards, 1834 (Indian Ocean), is re-included in the synonymy of <italic><tp:taxon-name><tp:taxon-name-part taxon-name-part-type="genus" reg="Monomia">Monomia</tp:taxon-name-part><tp:taxon-name-part taxon-name-part-type="species" reg="gladiator">gladiator</tp:taxon-name-part></tp:taxon-name></italic> (Fabricius, 1898), and <italic>Cancer <tp:taxon-name><tp:taxon-name-part taxon-name-part-type="genus" reg="Cancer"/><tp:taxon-name-part taxon-name-part-type="species" reg="menestho">menestho</tp:taxon-name-part></tp:taxon-name></italic> Herbst, 1803 (probably from Indian Ocean) is hereby considered a junior subjective synonym of <italic><tp:taxon-name><tp:taxon-name-part taxon-name-part-type="genus" reg="Monomia">Monomia</tp:taxon-name-part><tp:taxon-name-part taxon-name-part-type="species" reg="gladiator">gladiator</tp:taxon-name-part></tp:taxon-name></italic> (Fabricius, 1798). We believe that <xref ref-type="bibr" rid="B101">Stephenson and Cook (1973)</xref> erred in removing these two names from the synonymy of <italic><tp:taxon-name><tp:taxon-name-part taxon-name-part-type="genus" reg="Portunus"/><tp:taxon-name-part taxon-name-part-type="species" reg="gladiator">gladiator</tp:taxon-name-part></tp:taxon-name></italic><italic>sensu</italic> Fabricius, 1798. In the case of H. Milne Edwards’ specimen, the error is due simply to their conflation of <italic><tp:taxon-name><tp:taxon-name-part taxon-name-part-type="genus" reg="Portunus"/><tp:taxon-name-part taxon-name-part-type="species" reg="haanii">haanii</tp:taxon-name-part></tp:taxon-name></italic> with <italic><tp:taxon-name><tp:taxon-name-part taxon-name-part-type="genus" reg="Portunus"/><tp:taxon-name-part taxon-name-part-type="species" reg="gladiator">gladiator</tp:taxon-name-part></tp:taxon-name></italic>. In the case of Herbst’s species, we disagree with them that the illustration of <italic>Cancer <tp:taxon-name><tp:taxon-name-part taxon-name-part-type="genus" reg="Cancer"/><tp:taxon-name-part taxon-name-part-type="species" reg="menestho">menestho</tp:taxon-name-part></tp:taxon-name></italic> does not show 2 spines on the posterior margin of the cheliped merus. What they call a “non-protruding” spine is an artifact of perspective. We have seen in our photographs of <italic><tp:taxon-name><tp:taxon-name-part taxon-name-part-type="genus" reg="Monomia">M.</tp:taxon-name-part><tp:taxon-name-part taxon-name-part-type="species" reg="gladiator">gladiator</tp:taxon-name-part></tp:taxon-name></italic>, that this second spine can appear non-protruding when the merus is viewed from directly above and if the marginal setae obscure its entire outline. Once this so-called difference is eliminated, there is no compelling reason why <italic><tp:taxon-name><tp:taxon-name-part taxon-name-part-type="genus" reg="Cancer">C.</tp:taxon-name-part><tp:taxon-name-part taxon-name-part-type="species" reg="menestho">menestho</tp:taxon-name-part></tp:taxon-name></italic> should also not be treated as a synonym of <italic><tp:taxon-name><tp:taxon-name-part taxon-name-part-type="genus" reg="Monomia">M.</tp:taxon-name-part><tp:taxon-name-part taxon-name-part-type="species" reg="gladiator">gladiator</tp:taxon-name-part></tp:taxon-name></italic>.</p></tp:treatment-sec><ref-list><ref id="B53"><mixed-citation xmlns:xlink="http://www.w3.org/1999/xlink" xlink:type="simple"><person-group><name name-style="western"><surname>Latreille</surname><given-names>PA</given-names></name></person-group> (<year>1825</year>) <source>Histoire Naturelle. Entomologie, ou Histoire naturelle des Crustacés, des Arachnides et des Insectes.</source><publisher-name>Agasse Imprimeur-Libraire</publisher-name>, <publisher-loc>Paris</publisher-loc>, <size units="page">832 pp</size>.</mixed-citation></ref><ref id="B15"><mixed-citation xmlns:xlink="http://www.w3.org/1999/xlink" xlink:type="simple"><person-group><name name-style="western"><surname>Crosnier</surname><given-names>A</given-names></name></person-group> (<year>1962</year>) <article-title>Crustacés Décapodes. <tp:taxon-name><tp:taxon-name-part taxon-name-part-type="family">Portunidae</tp:taxon-name-part></tp:taxon-name>.</article-title><source>Faune de Madagascar</source><volume>16</volume>: <fpage>1</fpage>–<lpage>154</lpage>.</mixed-citation></ref><ref id="B102"><mixed-citation xmlns:xlink="http://www.w3.org/1999/xlink" xlink:type="simple"><person-group><name name-style="western"><surname>Stephenson</surname><given-names>W</given-names></name><name name-style="western"><surname>Rees</surname><given-names>M</given-names></name></person-group> (<year>1967</year>) <article-title>Portunid crabs from the International Indian Ocean Expedition in the Smithsonian Collections (<tp:taxon-name><tp:taxon-name-part taxon-name-part-type="subphylum">Crustacea</tp:taxon-name-part></tp:taxon-name>: <tp:taxon-name><tp:taxon-name-part taxon-name-part-type="family">Portunidae</tp:taxon-name-part></tp:taxon-name>).</article-title><source>Proceedings of the United States National Museum</source><volume>122</volume>(<issue>3599</issue>): <fpage>1</fpage>–<lpage>33</lpage>. <ext-link xlink:type="simple" ext-link-type="doi" xlink:href="10.5479/si.00963801.122-3599.1">https://doi.org/10.5479/si.00963801.122-3599.1</ext-link></mixed-citation></ref><ref id="B97"><mixed-citation xmlns:xlink="http://www.w3.org/1999/xlink" xlink:type="simple"><person-group><name name-style="western"><surname>Stephenson</surname><given-names>W</given-names></name></person-group> (<year>1972a</year>) <article-title>Portunid crabs from the Indo-West-Pacific and Western America in the Zoological Museum, Copenhagen (<tp:taxon-name><tp:taxon-name-part taxon-name-part-type="order">Decapoda</tp:taxon-name-part></tp:taxon-name>, <tp:taxon-name><tp:taxon-name-part taxon-name-part-type="infraorder">Brachyura</tp:taxon-name-part></tp:taxon-name>, <tp:taxon-name><tp:taxon-name-part taxon-name-part-type="family">Portunidae</tp:taxon-name-part></tp:taxon-name>).</article-title><source>Steenstrupia</source><volume>2</volume>(<issue>9</issue>): <fpage>127</fpage>–<lpage>156</lpage>.</mixed-citation></ref><ref id="B8"><mixed-citation xmlns:xlink="http://www.w3.org/1999/xlink" xlink:type="simple"><person-group><name name-style="western"><surname>Bhadra</surname><given-names>S</given-names></name></person-group> (<year>1998</year>) <article-title><tp:taxon-name><tp:taxon-name-part taxon-name-part-type="subphylum">Crustacea</tp:taxon-name-part></tp:taxon-name>: <tp:taxon-name><tp:taxon-name-part taxon-name-part-type="order">Decapoda</tp:taxon-name-part></tp:taxon-name>: <tp:taxon-name><tp:taxon-name-part taxon-name-part-type="family">Portunidae</tp:taxon-name-part></tp:taxon-name>. In: Fauna of West Bengal, Part 10.</article-title><source>Zoological Survey of India, State Fauna Series</source><volume>3</volume>: <fpage>405</fpage>–<lpage>415</lpage>.</mixed-citation></ref><ref id="B18"><mixed-citation xmlns:xlink="http://www.w3.org/1999/xlink" xlink:type="simple"><person-group><name name-style="western"><surname>Dev Roy</surname><given-names>MK</given-names></name><name name-style="western"><surname>Bhadra</surname><given-names>S</given-names></name></person-group> (<year>2005</year>) Marine and estuarine crabs (<tp:taxon-name><tp:taxon-name-part taxon-name-part-type="subphylum">Crustacea</tp:taxon-name-part></tp:taxon-name>: <tp:taxon-name><tp:taxon-name-part taxon-name-part-type="order">Decapoda</tp:taxon-name-part></tp:taxon-name>: <tp:taxon-name><tp:taxon-name-part taxon-name-part-type="infraorder">Brachyura</tp:taxon-name-part></tp:taxon-name>). In: Fauna of Andhra Pradesh (Part 5), Zoological Survey of India, State Fauna Series 5: 357–535.</mixed-citation></ref><ref id="B19"><mixed-citation xmlns:xlink="http://www.w3.org/1999/xlink" xlink:type="simple"><person-group><name name-style="western"><surname>Dev Roy</surname><given-names>MK</given-names></name><name name-style="western"><surname>Bhadra</surname><given-names>S</given-names></name></person-group> (<year>2011</year>) <article-title>Brachyuran crabs (<tp:taxon-name><tp:taxon-name-part taxon-name-part-type="subphylum">Crustacea</tp:taxon-name-part></tp:taxon-name>: <tp:taxon-name><tp:taxon-name-part taxon-name-part-type="order">Decapoda</tp:taxon-name-part></tp:taxon-name>: <tp:taxon-name><tp:taxon-name-part taxon-name-part-type="infraorder">Brachyura</tp:taxon-name-part></tp:taxon-name>).</article-title><source>In: Fauna of Tamil Nadu, Zoological Survey of India, State Fauna Series</source><volume>17</volume>(<issue>2</issue>): <fpage>109</fpage>–<lpage>269</lpage>.</mixed-citation></ref><ref id="B66"><mixed-citation xmlns:xlink="http://www.w3.org/1999/xlink" xlink:type="simple"><person-group><name name-style="western"><surname>Milne-Edwards</surname><given-names>H</given-names></name></person-group> (<year>1834</year>) Histoire naturelle des Crustacés, comprenant l’anatomie, la physiologie et la classification de ces animaux. Roret, Paris, (1)468, (462)532, (463)638 pp. <ext-link xlink:type="simple" ext-link-type="doi" xlink:href="10.5962/bhl.title.39738">https://doi.org/10.5962/bhl.title.39738</ext-link></mixed-citation></ref><ref id="B65"><mixed-citation xmlns:xlink="http://www.w3.org/1999/xlink" xlink:type="simple"><person-group><name name-style="western"><surname>Milne-Edwards</surname><given-names>A</given-names></name></person-group> (<year>1861</year>) <article-title>Etudes zoologiques sur les crustacés récents de la famille des portuniens.</article-title><source>Nouvelles archives du Muséum d’Histoire naturelle, Paris</source><volume>10</volume>: <fpage>309</fpage>–<lpage>421</lpage>. [pls 28–38] <ext-link xlink:type="simple" ext-link-type="doi" xlink:href="10.5962/bhl.title.10629">https://doi.org/10.5962/bhl.title.10629</ext-link></mixed-citation></ref><ref id="B84"><mixed-citation xmlns:xlink="http://www.w3.org/1999/xlink" xlink:type="simple"><person-group><name name-style="western"><surname>Richters</surname><given-names>F</given-names></name></person-group> (<year>1880</year>) <tp:taxon-name><tp:taxon-name-part taxon-name-part-type="order">Decapoda</tp:taxon-name-part></tp:taxon-name>. In: Möbius K (Ed.) Beiträge zur Meeresfauna der Insel Mauritius und der Seychellen bearbeitet von K. Möbius, F. Richters und E. von Martens nach Sammlungen, angelegt auf einer Reise nach Mauritius von K. Möbius. Berlin: Verlag der Gutmann’schen Buchhandlung.139–178. [pls 15–18]</mixed-citation></ref><ref id="B59"><mixed-citation xmlns:xlink="http://www.w3.org/1999/xlink" xlink:type="simple"><person-group><name name-style="western"><surname>Man</surname><given-names>JG De</given-names></name></person-group> (<year>1888</year>) <article-title>Report on the Podophthalmous <tp:taxon-name><tp:taxon-name-part taxon-name-part-type="subphylum">Crustacea</tp:taxon-name-part></tp:taxon-name> of the Mergui Archipelago, collected for the trustees of the Indian Museum, Calcutta, by Dr. John Anderson, F.R.S., Superintendent of the Museum.—Part IV.</article-title><source>Journal of the Linnean Society of London (Zoology),</source><volume>22</volume>(<issue>139</issue>): <fpage>177</fpage>–<lpage>240</lpage>. [pls 13–15] <ext-link xlink:type="simple" ext-link-type="doi" xlink:href="10.1111/j.1096-3642.1888.tb00031.x">https://doi.org/10.1111/j.1096-3642.1888.tb00031.x</ext-link></mixed-citation></ref><ref id="B36"><mixed-citation xmlns:xlink="http://www.w3.org/1999/xlink" xlink:type="simple"><person-group><name name-style="western"><surname>Henderson</surname><given-names>JR</given-names></name></person-group> (<year>1893</year>) A contribution to Indian carcinology. Transactions of the Linnean Society of London, ser. 2, Zoology 5(10): 325–458, pls 36–40. <ext-link xlink:type="simple" ext-link-type="doi" xlink:href="10.1111/j.1096-3642.1893.tb00653.x">https://doi.org/10.1111/j.1096-3642.1893.tb00653.x</ext-link></mixed-citation></ref><ref id="B1"><mixed-citation xmlns:xlink="http://www.w3.org/1999/xlink" xlink:type="simple"><person-group><name name-style="western"><surname>Alcock</surname><given-names>A</given-names></name></person-group> (<year>1899</year>) <article-title>Materials for a carcinological fauna of India. No. 4. The <tp:taxon-name><tp:taxon-name-part taxon-name-part-type="infraorder">Brachyura</tp:taxon-name-part></tp:taxon-name> Cyclometopa. Part II. A revision of the Cyclometopa with an account of the families Portunidæ, Cancridæ and Corystidæ.</article-title><source>Journal of the Asiatic Society of Bengal</source><volume>68</volume>: <fpage>1</fpage>–<lpage>104</lpage>.</mixed-citation></ref><ref id="B54"><mixed-citation xmlns:xlink="http://www.w3.org/1999/xlink" xlink:type="simple"><person-group><name name-style="western"><surname>Laurie</surname><given-names>RD</given-names></name></person-group> (<year>1906</year>) <article-title>Report on the <tp:taxon-name><tp:taxon-name-part taxon-name-part-type="infraorder">Brachyura</tp:taxon-name-part></tp:taxon-name> collected by Professor Herdman, at Ceylon, in 1902.</article-title> In: <person-group><name name-style="western"><surname>Herdman</surname><given-names>W</given-names></name></person-group>. <issue-title>A. (ed.) Report to the Government of Ceylon on the Pearl Oyster Fisheries of the Gulf of Manaar with Supplementary Reports Upon the Marine Biology of Ceylon by Other Naturalists, Part 5, Suppl. Rep.</issue-title><volume>40</volume>: <fpage>349</fpage>–<lpage>432</lpage>. [pls 1, 2]</mixed-citation></ref><ref id="B95"><mixed-citation xmlns:xlink="http://www.w3.org/1999/xlink" xlink:type="simple"><person-group><name name-style="western"><surname>Stebbing</surname><given-names>TRR</given-names></name></person-group> (<year>1915</year>) <article-title>South African <tp:taxon-name><tp:taxon-name-part taxon-name-part-type="subphylum">Crustacea</tp:taxon-name-part></tp:taxon-name> (Part VIII of S. A. <tp:taxon-name><tp:taxon-name-part taxon-name-part-type="subphylum">Crustacea</tp:taxon-name-part></tp:taxon-name>, for the marine investigations in South Africa).</article-title><source>Annals of the South African Museum</source><volume>15</volume>(<issue>2</issue>): <fpage>57</fpage>–<lpage>104</lpage>. [pls 13-25] <ext-link xlink:type="simple" ext-link-type="doi" xlink:href="10.5962/bhl.part.22195">https://doi.org/10.5962/bhl.part.22195</ext-link></mixed-citation></ref><ref id="B101"><mixed-citation xmlns:xlink="http://www.w3.org/1999/xlink" xlink:type="simple"><person-group><name name-style="western"><surname>Stephenson</surname><given-names>W</given-names></name><name name-style="western"><surname>Cook</surname><given-names>S</given-names></name></person-group> (<year>1973</year>) <article-title>Studies of <italic><tp:taxon-name><tp:taxon-name-part taxon-name-part-type="genus">Portunus</tp:taxon-name-part><tp:taxon-name-part taxon-name-part-type="species">gladiator</tp:taxon-name-part></tp:taxon-name></italic> complex and related species of <italic><tp:taxon-name><tp:taxon-name-part taxon-name-part-type="genus">Portunus</tp:taxon-name-part></tp:taxon-name></italic> (<tp:taxon-name><tp:taxon-name-part taxon-name-part-type="subphylum">Crustacea</tp:taxon-name-part></tp:taxon-name>: <tp:taxon-name><tp:taxon-name-part taxon-name-part-type="order">Decapoda</tp:taxon-name-part></tp:taxon-name>).</article-title><source>Memoirs of the Queensland Museum</source><volume>16</volume>: <fpage>415</fpage>–<lpage>434</lpage>.</mixed-citation></ref><ref id="B6"><mixed-citation xmlns:xlink="http://www.w3.org/1999/xlink" xlink:type="simple"><person-group><name name-style="western"><surname>Barnard</surname><given-names>KH</given-names></name></person-group> (<year>1950</year>) <article-title>Descriptive catalogue of South African decapod <tp:taxon-name><tp:taxon-name-part taxon-name-part-type="subphylum">Crustacea</tp:taxon-name-part></tp:taxon-name> (crabs and shrimps).</article-title><source>Annals of the South African Museum</source><volume>38</volume>: <fpage>1</fpage>–<lpage>837</lpage>.</mixed-citation></ref><ref id="B31"><mixed-citation xmlns:xlink="http://www.w3.org/1999/xlink" xlink:type="simple"><person-group><name name-style="western"><surname>Fourmanoir</surname><given-names>P</given-names></name></person-group> (<year>1954</year>) <article-title>Crabes de la côte ouest de Madagascar.</article-title><source>Le Naturaliste Malgache</source><volume>6</volume>: <fpage>2</fpage>–<lpage>16</lpage>.</mixed-citation></ref><ref id="B93"><mixed-citation xmlns:xlink="http://www.w3.org/1999/xlink" xlink:type="simple"><person-group><name name-style="western"><surname>Spiridonov</surname><given-names>VA</given-names></name><name name-style="western"><surname>Neretina</surname><given-names>TV</given-names></name><name name-style="western"><surname>Schepetov</surname><given-names>D</given-names></name></person-group> (<year>2014</year>) <article-title>Morphological characterization and molecular phylogeny of <tp:taxon-name><tp:taxon-name-part taxon-name-part-type="superfamily">Portunoidea</tp:taxon-name-part></tp:taxon-name> Rafinesque, 1815 (<tp:taxon-name><tp:taxon-name-part taxon-name-part-type="subphylum">Crustacea</tp:taxon-name-part></tp:taxon-name><tp:taxon-name><tp:taxon-name-part taxon-name-part-type="infraorder">Brachyura</tp:taxon-name-part></tp:taxon-name>): Implications for understanding evolution of swimming capacity and revision of the family-level classification.</article-title><source>Zoologischer Anzeiger</source><volume>253</volume>: <fpage>404</fpage>–<lpage>429</lpage>. <ext-link xlink:type="simple" ext-link-type="doi" xlink:href="10.1016/j.jcz.2014.03.003">https://doi.org/10.1016/j.jcz.2014.03.003</ext-link></mixed-citation></ref><ref id="B110"><mixed-citation xmlns:xlink="http://www.w3.org/1999/xlink" xlink:type="simple"><person-group><name name-style="western"><surname>Trivedi</surname><given-names>JN</given-names></name><name name-style="western"><surname>Trivedi</surname><given-names>DJ</given-names></name><name name-style="western"><surname>Vachhrajani</surname><given-names>KD</given-names></name><name name-style="western"><surname>Ng</surname><given-names>PKL</given-names></name></person-group> (<year>2018</year>) <article-title>An annotated checklist of the marine brachyuran crabs (<tp:taxon-name><tp:taxon-name-part taxon-name-part-type="subphylum">Crustacea</tp:taxon-name-part></tp:taxon-name>: <tp:taxon-name><tp:taxon-name-part taxon-name-part-type="order">Decapoda</tp:taxon-name-part></tp:taxon-name>: <tp:taxon-name><tp:taxon-name-part taxon-name-part-type="infraorder">Brachyura</tp:taxon-name-part></tp:taxon-name>) of India.</article-title><source>Zootaxa</source><volume>4502</volume>(<issue>1</issue>): <fpage>1</fpage>–<lpage>83</lpage>. <ext-link xlink:type="simple" ext-link-type="doi" xlink:href="10.11646/zootaxa.4502.1.1">https://doi.org/10.11646/zootaxa.4502.1.1</ext-link></mixed-citation></ref><ref id="B40"><mixed-citation xmlns:xlink="http://www.w3.org/1999/xlink" xlink:type="simple"><person-group><name name-style="western"><surname>Jeyabaskaran</surname><given-names>R</given-names></name><name name-style="western"><surname>Ajmal Khan</surname><given-names>S</given-names></name><name name-style="western"><surname>Ramaiyan</surname><given-names>V.</given-names></name></person-group> (<year>2000</year>) Brachyuran crabs of Gulf of Mannar. Biodiversity Project on Gulf of Mannar Biosphere Reserve. Parangipettai: Annamallai University, 99 pp. [78 pls]</mixed-citation></ref><ref id="B9"><mixed-citation xmlns:xlink="http://www.w3.org/1999/xlink" xlink:type="simple"><person-group><name name-style="western"><surname>Biju Kumar</surname><given-names>A</given-names></name><name name-style="western"><surname>Sushil Kumar</surname><given-names>M</given-names></name><name name-style="western"><surname>Raffi</surname><given-names>SM</given-names></name><name name-style="western"><surname>Ajmal Khan</surname><given-names>S</given-names></name></person-group> (<year>2007</year>) <article-title>Diversity of brachyuran crabs associated with trawl by-catch in Kerala coast, India.</article-title><source>Indian Journal of Fisheries</source><volume>54</volume>(<issue>3</issue>): <fpage>283</fpage>–<lpage>290</lpage>.</mixed-citation></ref><ref id="B74"><mixed-citation xmlns:xlink="http://www.w3.org/1999/xlink" xlink:type="simple"><person-group><name name-style="western"><surname>Ng</surname><given-names>PKL</given-names></name><name name-style="western"><surname>Guinot</surname><given-names>D</given-names></name><name name-style="western"><surname>Davie</surname><given-names>PJF</given-names></name></person-group> (<year>2008</year>) <article-title>Systema Brachyourum: Part I. An annotated checklist of extant brachyuran crabs of the world.</article-title><source>Raffles Bulletin of Zoology Supplement</source><volume>17</volume>: <fpage>1</fpage>–<lpage>286</lpage>.</mixed-citation></ref><ref id="B47"><mixed-citation xmlns:xlink="http://www.w3.org/1999/xlink" xlink:type="simple"><person-group><name name-style="western"><surname>Krishnamoorthy</surname><given-names>P</given-names></name></person-group> (<year>2009</year>) <article-title>Brachyuran crabs from the collections of the Marine Biological Centre.</article-title><source>Records of the Zoological Survey of India, Occasional Paper</source><volume>304</volume>: <fpage>1</fpage>–<lpage>46</lpage>.</mixed-citation></ref><ref id="B99"><mixed-citation xmlns:xlink="http://www.w3.org/1999/xlink" xlink:type="simple"><person-group><name name-style="western"><surname>Stephenson</surname><given-names>W</given-names></name></person-group> (<year>1975</year>) <article-title>Biological results of the Snellius Expedition, XXVI. The <tp:taxon-name><tp:taxon-name-part taxon-name-part-type="family">Portunidae</tp:taxon-name-part></tp:taxon-name> (<tp:taxon-name><tp:taxon-name-part taxon-name-part-type="order">Decapoda</tp:taxon-name-part></tp:taxon-name> - <tp:taxon-name><tp:taxon-name-part taxon-name-part-type="infraorder">Brachyura</tp:taxon-name-part></tp:taxon-name>) of the Snellius Expedition (Part II).</article-title><source>Zoologische Mededelingen</source><volume>49</volume>(<issue>14</issue>): <fpage>173</fpage>–<lpage>206</lpage>.</mixed-citation></ref><ref id="B12"><mixed-citation xmlns:xlink="http://www.w3.org/1999/xlink" xlink:type="simple"><person-group><name name-style="western"><surname>Chertoprud</surname><given-names>ES</given-names></name><name name-style="western"><surname>Spiridonov</surname><given-names>VA</given-names></name><name name-style="western"><surname>Ponomarev</surname><given-names>SA</given-names></name><name name-style="western"><surname>Mokievsky</surname><given-names>VO</given-names></name></person-group> (<year>2012</year>) <article-title>Commercial crabs (<tp:taxon-name><tp:taxon-name-part taxon-name-part-type="subphylum">Crustacea</tp:taxon-name-part></tp:taxon-name><tp:taxon-name><tp:taxon-name-part taxon-name-part-type="order">Decapoda</tp:taxon-name-part></tp:taxon-name><tp:taxon-name><tp:taxon-name-part taxon-name-part-type="infraorder">Brachyura</tp:taxon-name-part></tp:taxon-name>) from Nhatrang Bay (Vietnam).</article-title> In: <person-group><name name-style="western"><surname>Britayev</surname><given-names>TA</given-names></name><name name-style="western"><surname>Pavlov</surname><given-names>DS</given-names></name></person-group> (<role>Eds</role>) <issue-title>Benthic fauna of the Bay of Nhatrang, southern Vietnam.</issue-title><source>KMK, Moscow</source>, <fpage>296</fpage>–<lpage>344</lpage>.</mixed-citation></ref><ref id="B100"><mixed-citation xmlns:xlink="http://www.w3.org/1999/xlink" xlink:type="simple"><person-group><name name-style="western"><surname>Stephenson</surname><given-names>W</given-names></name><name name-style="western"><surname>Campbell</surname><given-names>BM</given-names></name></person-group> (<year>1959</year>) <article-title>The Australian portunids (<tp:taxon-name><tp:taxon-name-part taxon-name-part-type="subphylum">Crustacea</tp:taxon-name-part></tp:taxon-name>: <tp:taxon-name><tp:taxon-name-part taxon-name-part-type="family">Portunidae</tp:taxon-name-part></tp:taxon-name>).</article-title><source>Australian Journal of Marine and Freshwater Research</source><volume>10</volume>: <fpage>84</fpage>–<lpage>124</lpage>. <ext-link xlink:type="simple" ext-link-type="doi" xlink:href="10.1071/MF9590084">https://doi.org/10.1071/MF9590084</ext-link></mixed-citation></ref><ref id="B60"><mixed-citation xmlns:xlink="http://www.w3.org/1999/xlink" xlink:type="simple"><person-group><name name-style="western"><surname>Mantelatto</surname><given-names>FL</given-names></name><name name-style="western"><surname>Robles</surname><given-names>R</given-names></name></person-group> (<year>2007</year>) <article-title>Molecular phylogeny of the western Atlantic species of the genus <italic><tp:taxon-name><tp:taxon-name-part taxon-name-part-type="genus">Portunus</tp:taxon-name-part></tp:taxon-name></italic> (<tp:taxon-name><tp:taxon-name-part taxon-name-part-type="subphylum">Crustacea</tp:taxon-name-part></tp:taxon-name>, <tp:taxon-name><tp:taxon-name-part taxon-name-part-type="infraorder">Brachyura</tp:taxon-name-part></tp:taxon-name>, <tp:taxon-name><tp:taxon-name-part taxon-name-part-type="family">Portunidae</tp:taxon-name-part></tp:taxon-name>).</article-title><source>Zoological Journal of the Linnean Society</source><volume>150</volume>: <fpage>211</fpage>–<lpage>220</lpage>. <ext-link xlink:type="simple" ext-link-type="doi" xlink:href="10.1111/j.1096-3642.2007.00298.x">https://doi.org/10.1111/j.1096-3642.2007.00298.x</ext-link></mixed-citation></ref><ref id="B61"><mixed-citation xmlns:xlink="http://www.w3.org/1999/xlink" xlink:type="simple"><person-group><name name-style="western"><surname>Mantelatto</surname><given-names>FL</given-names></name><name name-style="western"><surname>Robles</surname><given-names>R</given-names></name><name name-style="western"><surname>Schubart</surname><given-names>CD</given-names></name><name name-style="western"><surname>Felder</surname><given-names>DL</given-names></name></person-group> (<year>2009</year>) Molecular phylogeny of the genus <italic><tp:taxon-name><tp:taxon-name-part taxon-name-part-type="genus">Cronius</tp:taxon-name-part></tp:taxon-name></italic> Stimpson, 1860, with reassignment of <italic><tp:taxon-name><tp:taxon-name-part taxon-name-part-type="genus">C.</tp:taxon-name-part><tp:taxon-name-part taxon-name-part-type="species">tumidulus</tp:taxon-name-part></tp:taxon-name></italic> and several American species of <italic><tp:taxon-name><tp:taxon-name-part taxon-name-part-type="genus">Portunus</tp:taxon-name-part></tp:taxon-name></italic> to the genus <italic><tp:taxon-name><tp:taxon-name-part taxon-name-part-type="genus">Achelous</tp:taxon-name-part></tp:taxon-name></italic> De Haan, 1833 (<tp:taxon-name><tp:taxon-name-part taxon-name-part-type="infraorder">Brachyura</tp:taxon-name-part></tp:taxon-name>: <tp:taxon-name><tp:taxon-name-part taxon-name-part-type="family">Portunidae</tp:taxon-name-part></tp:taxon-name>). Decapod Crustacean Phylogenetics. CRC Press, 567–579. <ext-link xlink:type="simple" ext-link-type="doi" xlink:href="10.1201/9781420092592-c29">https://doi.org/10.1201/9781420092592-c29</ext-link></mixed-citation></ref><ref id="B91"><mixed-citation xmlns:xlink="http://www.w3.org/1999/xlink" xlink:type="simple"><person-group><name name-style="western"><surname>Schubart</surname><given-names>CD</given-names></name><name name-style="western"><surname>Reuschel</surname><given-names>S</given-names></name></person-group> (<year>2009</year>) <article-title>A proposal for a new classification of <tp:taxon-name><tp:taxon-name-part taxon-name-part-type="superfamily">Portunoidea</tp:taxon-name-part></tp:taxon-name> and <tp:taxon-name><tp:taxon-name-part taxon-name-part-type="superfamily">Cancroidea</tp:taxon-name-part></tp:taxon-name> (<tp:taxon-name><tp:taxon-name-part taxon-name-part-type="infraorder">Brachyura</tp:taxon-name-part></tp:taxon-name>: Heterotremata) based on two independent molecular phylogenies.</article-title> In: <person-group><name name-style="western"><surname>Martin</surname><given-names>JW</given-names></name><name name-style="western"><surname>Crandall</surname><given-names>KA</given-names></name><name name-style="western"><surname>Felder</surname><given-names>DL</given-names></name></person-group> (<role>Eds</role>) <issue-title>Decapod Crustacean Phylogenetics.</issue-title><source>CRC Press, Taylor and Francis Group, Boca Raton, London, New York</source>, <fpage>533</fpage>–<lpage>549</lpage>. <ext-link xlink:type="simple" ext-link-type="doi" xlink:href="10.1201/9781420092592-c27">https://doi.org/10.1201/9781420092592-c27</ext-link></mixed-citation></ref></ref-list></tp:taxon-treatment>
