# Supplementary material for: Resolution of the Portunusgladiator species complex: taxonomic status and identity of Monomiagladiator (Fabricius, 1798) and Monomiahaanii (Stimpson, 1858) (Brachyura, Decapoda, Portunidae)
Source: Zookeys. 2019 Jul 1;858:11–43. doi: 10.3897/zookeys.858.33826 (PMC6614167; doi:10.3897/zookeys.858.33826)
Supplement: XML Treatment for Monomia haanii [file zookeys.858.33826-treatment2.xml]

<!DOCTYPE tp:taxon-treatment
  PUBLIC "-//TaxonX//DTD Taxonomic Treatment Publishing DTD v0 20100105//EN" "tax-treatment-NSO.dtd">
<tp:taxon-treatment xmlns:tp="http://www.plazi.org/taxpub"><tp:treatment-meta><kwd-group><label>Taxon classification</label><kwd><named-content xmlns:xlink="http://www.w3.org/1999/xlink" content-type="kingdom">Animalia</named-content></kwd><kwd><named-content xmlns:xlink="http://www.w3.org/1999/xlink" content-type="order">Decapoda</named-content></kwd><kwd><named-content xmlns:xlink="http://www.w3.org/1999/xlink" content-type="family">Portunidae</named-content></kwd></kwd-group><mixed-citation publication-type="journal"><person-group><name><surname>Windsor</surname><given-names>Amanda M.</given-names></name><name><surname>Mendoza</surname><given-names>Jose Christopher E.</given-names></name><name><surname>Deeds</surname><given-names>Jonathan R.</given-names></name></person-group><article-title>Resolution of the <italic><tp:taxon-name><tp:taxon-name-part taxon-name-part-type="genus" reg="Portunus">Portunus</tp:taxon-name-part><tp:taxon-name-part taxon-name-part-type="species" reg="gladiator">gladiator</tp:taxon-name-part></tp:taxon-name></italic> species complex: taxonomic status and identity of <italic><tp:taxon-name><tp:taxon-name-part taxon-name-part-type="genus" reg="Monomia">Monomia</tp:taxon-name-part><tp:taxon-name-part taxon-name-part-type="species" reg="gladiator">gladiator</tp:taxon-name-part></tp:taxon-name></italic> (Fabricius, 1798) and <italic><tp:taxon-name><tp:taxon-name-part taxon-name-part-type="genus" reg="Monomia">Monomia</tp:taxon-name-part><tp:taxon-name-part taxon-name-part-type="species" reg="haanii">haanii</tp:taxon-name-part></tp:taxon-name></italic> (Stimpson, 1858) (<tp:taxon-name><tp:taxon-name-part taxon-name-part-type="infraorder">Brachyura</tp:taxon-name-part></tp:taxon-name>, <tp:taxon-name><tp:taxon-name-part taxon-name-part-type="order">Decapoda</tp:taxon-name-part></tp:taxon-name>, <tp:taxon-name><tp:taxon-name-part taxon-name-part-type="family">Portunidae</tp:taxon-name-part></tp:taxon-name>)</article-title><source>Zookeys</source><day>01</day><month>7</month><year>2019</year><volume>858</volume><fpage>11</fpage><lpage>43</lpage><pub-id pub-id-type="doi">10.3897/zookeys.858.33826</pub-id></mixed-citation></tp:treatment-meta><tp:nomenclature><tp:taxon-name>
              <tp:taxon-name-part taxon-name-part-type="genus" reg="Monomia">Monomia</tp:taxon-name-part>
              <tp:taxon-name-part taxon-name-part-type="species" reg="haanii">haanii</tp:taxon-name-part>
            </tp:taxon-name><tp:taxon-authority>s. str. (Stimpson, 1858)</tp:taxon-authority><xref ref-type="fig" rid="F1">Figs 1E, F</xref><xref ref-type="fig" rid="F2">, 2</xref><xref ref-type="fig" rid="F3">, 3D–F</xref><xref ref-type="fig" rid="F4">, 4E–H</xref><tp:nomenclature-citation-list><tp:nomenclature-citation><tp:taxon-name><tp:taxon-name-part taxon-name-part-type="genus" reg="Portunus">Portunus</tp:taxon-name-part> (<tp:taxon-name-part taxon-name-part-type="subgenus" reg="Amphitrite">Amphitrite</tp:taxon-name-part>) <tp:taxon-name-part taxon-name-part-type="species" reg="gladiator">gladiator</tp:taxon-name-part></tp:taxon-name><comment>: De Haan 1833: 39; 1835: pl. 1 fig. 5, pl. A. Non <tp:taxon-name><tp:taxon-name-part taxon-name-part-type="genus" reg="Portunus">Portunus</tp:taxon-name-part><tp:taxon-name-part taxon-name-part-type="species" reg="gladiator">gladiator</tp:taxon-name-part></tp:taxon-name> Fabricius, 1798.</comment></tp:nomenclature-citation><tp:nomenclature-citation><tp:taxon-name>
                  <tp:taxon-name-part taxon-name-part-type="genus" reg="Amphitrite">Amphitrite</tp:taxon-name-part>
                  <tp:taxon-name-part taxon-name-part-type="species" reg="haanii">haanii</tp:taxon-name-part>
                </tp:taxon-name><comment>Stimpson, 1858: 38; 1907: 79; <xref ref-type="bibr" rid="B74">Ng et al. 2008</xref>: 151 (synonymy), 156 (discussion).</comment></tp:nomenclature-citation><tp:nomenclature-citation><tp:taxon-name><tp:taxon-name-part taxon-name-part-type="genus" reg="Neptunus">Neptunus</tp:taxon-name-part> (<tp:taxon-name-part taxon-name-part-type="subgenus" reg="Amphitrite">Amphitrite</tp:taxon-name-part>) <tp:taxon-name-part taxon-name-part-type="species" reg="gladiator">gladiator</tp:taxon-name-part></tp:taxon-name><comment>: <xref ref-type="bibr" rid="B77">Ortmann 1893</xref>: 73; <xref ref-type="bibr" rid="B50">Lanchester 1902</xref>: 544; <xref ref-type="bibr" rid="B79">Parisi 1916</xref>: 173; <xref ref-type="bibr" rid="B5">Balss 1922</xref>: 107; <xref ref-type="bibr" rid="B86">Sakai 1934</xref>: 303; <xref ref-type="bibr" rid="B87">1936</xref>: 129, pl. 36 fig. 3; 1939: 390, fig. 5a, pl. 47 fig. 3; Shen 1937: 101, fig. 2; <xref ref-type="bibr" rid="B56">Lin 1949</xref>: 19. Non <tp:taxon-name><tp:taxon-name-part taxon-name-part-type="genus" reg="Portunus">Portunus</tp:taxon-name-part><tp:taxon-name-part taxon-name-part-type="species" reg="gladiator">gladiator</tp:taxon-name-part></tp:taxon-name> Fabricius, 1798.</comment></tp:nomenclature-citation><tp:nomenclature-citation><tp:taxon-name>
                  <tp:taxon-name-part taxon-name-part-type="genus" reg="Portunus">Portunus</tp:taxon-name-part>
                  <tp:taxon-name-part taxon-name-part-type="species" reg="gladiator">gladiator</tp:taxon-name-part>
                </tp:taxon-name><comment>: <xref ref-type="bibr" rid="B82">Rathbun 1902</xref>: 26, <xref ref-type="bibr" rid="B67">Miyake 1961</xref>: 172; <xref ref-type="bibr" rid="B89">Sakai 1965</xref>: 118, pl. 57 fig. 1; 1976: 341, fig 180a, pl. 120 fig. 1; <xref ref-type="bibr" rid="B102">Stephenson and Rees 1967</xref>: 24; <xref ref-type="bibr" rid="B104">1968</xref>: 293; <xref ref-type="bibr" rid="B108">Takeda and Miyake 1968</xref>: 551; <xref ref-type="bibr" rid="B97">Stephenson 1972a</xref>: 16, 39; <xref ref-type="bibr" rid="B98">1972b</xref>: 135; <xref ref-type="bibr" rid="B44">Ko and Lee 2013</xref>: 40, pl.-fig. 34. Non <tp:taxon-name><tp:taxon-name-part taxon-name-part-type="genus" reg="Portunus">Portunus</tp:taxon-name-part><tp:taxon-name-part taxon-name-part-type="species" reg="gladiator">gladiator</tp:taxon-name-part></tp:taxon-name> Fabricius, 1798.</comment></tp:nomenclature-citation><tp:nomenclature-citation><tp:taxon-name><tp:taxon-name-part taxon-name-part-type="genus" reg="Portunus">Portunus</tp:taxon-name-part> (<tp:taxon-name-part taxon-name-part-type="subgenus" reg="Achelous">Achelous</tp:taxon-name-part>) <tp:taxon-name-part taxon-name-part-type="species" reg="gladiator">gladiator</tp:taxon-name-part></tp:taxon-name><comment>; <xref ref-type="bibr" rid="B83">Rathbun 1910</xref>: 36 (from Gulf of Siam). Non <tp:taxon-name><tp:taxon-name-part taxon-name-part-type="genus" reg="Portunus">Portunus</tp:taxon-name-part><tp:taxon-name-part taxon-name-part-type="species" reg="gladiator">gladiator</tp:taxon-name-part></tp:taxon-name> Fabricius, 1798.</comment></tp:nomenclature-citation><tp:nomenclature-citation><tp:taxon-name>
                  <tp:taxon-name-part taxon-name-part-type="genus" reg="Portunus">Portunus</tp:taxon-name-part>
                  <tp:taxon-name-part taxon-name-part-type="species" reg="pseudoargentatus">pseudoargentatus</tp:taxon-name-part>
                </tp:taxon-name><comment>Stephenson, 1961: 109, Figs <xref ref-type="fig" rid="F2">2A</xref>, <xref ref-type="fig" rid="F3">3F</xref>, pl. 2 fig. 4, pl. 4 fig. F, pl. 5 fig. D; <xref ref-type="bibr" rid="B102">Stephenson and Rees 1967</xref>b: 25; 1968: 294; <xref ref-type="bibr" rid="B116">Yang and Dai1994</xref>: 137, fig. 13.</comment></tp:nomenclature-citation><tp:nomenclature-citation><tp:taxon-name>
                  <tp:taxon-name-part taxon-name-part-type="genus" reg="Portunus">Portunus</tp:taxon-name-part>
                  <tp:taxon-name-part taxon-name-part-type="species" reg="haanii">haanii</tp:taxon-name-part>
                </tp:taxon-name><comment>: <xref ref-type="bibr" rid="B101">Stephenson and Cook 1973</xref> (in part): 429, figs 6F–H, 7F–H, 8F–H, 9B; <xref ref-type="bibr" rid="B16">Dai and Yang 1991</xref>: 223, fig. 120(2), pl. 27(4); <xref ref-type="bibr" rid="B71">Moosa 1996</xref>: 521; <xref ref-type="bibr" rid="B4">Apel and Spiridonov 1998</xref> (in part): 291; <xref ref-type="bibr" rid="B76">Ng et al. 2001</xref>: 16 (list).</comment></tp:nomenclature-citation><tp:nomenclature-citation><tp:taxon-name><tp:taxon-name-part taxon-name-part-type="genus" reg="Portunus">Portunus</tp:taxon-name-part> (<tp:taxon-name-part taxon-name-part-type="subgenus" reg="Monomia">Monomia</tp:taxon-name-part>) <tp:taxon-name-part taxon-name-part-type="species" reg="gladiator">gladiator</tp:taxon-name-part></tp:taxon-name><comment>: <xref ref-type="bibr" rid="B90">Sakai 1976</xref>: 341, fig. 180, pl.120 fig. 1; <xref ref-type="bibr" rid="B43">Kim and Chang 1985</xref>: 52. Not <tp:taxon-name><tp:taxon-name-part taxon-name-part-type="genus" reg="Portunus">Portunus</tp:taxon-name-part><tp:taxon-name-part taxon-name-part-type="species" reg="gladiator">gladiator</tp:taxon-name-part></tp:taxon-name> Fabricius, 1798.</comment></tp:nomenclature-citation><tp:nomenclature-citation><tp:taxon-name>
                  <tp:taxon-name-part taxon-name-part-type="genus" reg="Portunus">Portunus</tp:taxon-name-part>
                  <tp:taxon-name-part taxon-name-part-type="species" reg="haanii">haanii</tp:taxon-name-part>
                </tp:taxon-name><comment>: <xref ref-type="bibr" rid="B68">Miyake 1983</xref>: 85, pl. 29 fig. 2; <xref ref-type="bibr" rid="B107">Takeda 1989</xref>: 152</comment></tp:nomenclature-citation><tp:nomenclature-citation><tp:taxon-name><tp:taxon-name-part taxon-name-part-type="genus" reg="Portunus">Portunus</tp:taxon-name-part> (<tp:taxon-name-part taxon-name-part-type="subgenus" reg="Monomia">Monomia</tp:taxon-name-part>) <tp:taxon-name-part taxon-name-part-type="species" reg="haanii">haanii</tp:taxon-name-part></tp:taxon-name><comment>Yamaguchi &amp; Baba, 1993: 396, figs 137A–C.</comment></tp:nomenclature-citation><tp:nomenclature-citation><tp:taxon-name>
                  <tp:taxon-name-part taxon-name-part-type="genus" reg="Monomia">Monomia</tp:taxon-name-part>
                  <tp:taxon-name-part taxon-name-part-type="species" reg="pseudoargentata">pseudoargentata</tp:taxon-name-part>
                </tp:taxon-name><comment>: <xref ref-type="bibr" rid="B12">Chertoprud et al. 2012</xref>: 315, pl. 51 fig. H; <xref ref-type="bibr" rid="B93">Spiridonov et al. 2014</xref>: 412, 427, fig. 3I, tab. 1.</comment></tp:nomenclature-citation><tp:nomenclature-citation><tp:taxon-name>
                  <tp:taxon-name-part taxon-name-part-type="genus" reg="Monomia">Monomia</tp:taxon-name-part>
                  <tp:taxon-name-part taxon-name-part-type="species" reg="haanii">haanii</tp:taxon-name-part>
                </tp:taxon-name><comment>: <xref ref-type="bibr" rid="B75">Ng et al., 2017</xref>: 68 (list).</comment></tp:nomenclature-citation><tp:nomenclature-citation><tp:taxon-name>
                  <tp:taxon-name-part taxon-name-part-type="genus" reg="Amphitrite"/>
                  <tp:taxon-name-part taxon-name-part-type="species" reg="media"/>
                </tp:taxon-name><comment>Not <tp:taxon-name><tp:taxon-name-part taxon-name-part-type="genus" reg="Amphitrite">Amphitrite</tp:taxon-name-part><tp:taxon-name-part taxon-name-part-type="species" reg="media">media</tp:taxon-name-part></tp:taxon-name> Stimpson, 1858: 39; 1907: 79, pl. 10 fig. 1. </comment></tp:nomenclature-citation><tp:nomenclature-citation><tp:taxon-name>
                  <tp:taxon-name-part taxon-name-part-type="genus" reg="Monomia"/>
                  <tp:taxon-name-part taxon-name-part-type="species" reg="haanii"/>
                </tp:taxon-name><comment>Not <tp:taxon-name><tp:taxon-name-part taxon-name-part-type="genus" reg="Monomia">Monomia</tp:taxon-name-part><tp:taxon-name-part taxon-name-part-type="species" reg="haanii">haanii</tp:taxon-name-part></tp:taxon-name>, <xref ref-type="bibr" rid="B12">Chertoprud et al. 2012</xref>: 314, pl. 51 fig. G (=<tp:taxon-name><tp:taxon-name-part taxon-name-part-type="genus" reg="Monomia">Monomia</tp:taxon-name-part><tp:taxon-name-part taxon-name-part-type="species" reg="gladiator">gladiator</tp:taxon-name-part></tp:taxon-name> (Fabricius, 1798)). </comment></tp:nomenclature-citation></tp:nomenclature-citation-list></tp:nomenclature><tp:treatment-sec sec-type="material" id="SECID0EKNDI"><title>Material examined.</title><p>JAPAN: <named-content xmlns:xlink="http://www.w3.org/1999/xlink" content-type="dwc:institutional_code" xlink:type="simple">RMNH</named-content> 379, lectotype, male, Japan, coll. P.F. von Siebold, 1823–1829 (photographs only); <named-content xmlns:xlink="http://www.w3.org/1999/xlink" content-type="dwc:institutional_code" xlink:type="simple">ZRC</named-content>.1999.0084, 1 male, 1 female, off Hota, Uchibo, coast of Boso Peninsula, coll. T Komai, 22 Aug. 1997; USNM5255, 4 male, 1 female, coll. FC Dale and PL Jouy, Palos R/V; USNM26254, 1 male, 1 female, off Wakanoura, coll. DS Jordan and JO Snyder, 1900; USNM45882, 1 female, off Wakanoura, Kishu; USNM54519, 1 female, Yamagata Prefecture, coll. M Sasaki, Aug. 1917; USNM72540, 2 males, Enoshima, Bay of Jeddo, coll. ES Morse; USNM60250, 1 male, Toyama Bay, coll. M Sasaki, 1925; USNM112423, 1 male, Shimizu, Sugura, Albatross R/V, 14 Oct. 1906.</p><p>AUSTRALIA: <named-content xmlns:xlink="http://www.w3.org/1999/xlink" content-type="dwc:institutional_code" xlink:type="simple">WAM</named-content>-C7506, 1 male (holotype of <italic><tp:taxon-name><tp:taxon-name-part taxon-name-part-type="genus" reg="Portunus">Portunus</tp:taxon-name-part><tp:taxon-name-part taxon-name-part-type="species" reg="pseudoargentatus">pseudoargentatus</tp:taxon-name-part></tp:taxon-name></italic> Stephenson, 1961), Abrolhos Islands, Western Australia, coll. RW George, 11 May 1960; <named-content xmlns:xlink="http://www.w3.org/1999/xlink" content-type="dwc:institutional_code" xlink:type="simple">WAM</named-content>-C34767, 1 female, Exmouth Gulf, Western Australia , coll. S Morrison and P Unsworth, 5 Nov. 2004; WAMC34900, 1 female, Exmouth Gulf, Western Australia, coll. S Morrison and P Unsworth, 12 Mar. 2004; <named-content xmlns:xlink="http://www.w3.org/1999/xlink" content-type="dwc:institutional_code" xlink:type="simple">WAM</named-content>-C34938, 1 gravid female, Shark Bay, Western Australia, coll. S Morrison et al., 4 Oct. 2002; <named-content xmlns:xlink="http://www.w3.org/1999/xlink" content-type="dwc:institutional_code" xlink:type="simple">WAM</named-content>-C5510, 1 male, Shark Bay, Western Australia, coll. S Morrison et al., 5 Mar. 2003; <named-content xmlns:xlink="http://www.w3.org/1999/xlink" content-type="dwc:institutional_code" xlink:type="simple">WAM</named-content>-C44737, 1 female, Ningaloo Marine Park, Western Australia, coll. MP Salotti and SM Slack-Smith, 1 Feb. 2008.</p><p>SOUTH CHINA SEA (FAO Area 61): USNM1421161, 1 male, USNM1421181, 1 male, USNM1421182, 1 male, USNM1421185, 1 male, USNM1421187, 1 male, USNM1421191, 1 male, USNM1421194, 1 male, USNM1421195, 1 male, USNM1421186, 1 male, USNM121202, 1 male, USNM1421204, 1 male, USNM1421206, 1 male.</p><p>TAIWAN: UF29509, 1 female, Daxi Fishery Port; UF29511, 1 female, Daxi Fishery Port; UF29512, 1 female, Daxi Fishery Port; USNM1420827, 1 female, Daxi Fishery Port; USNM1420828, 1 male, Daxi Fishery Port; <named-content xmlns:xlink="http://www.w3.org/1999/xlink" content-type="dwc:institutional_code" xlink:type="simple">ZRC</named-content>.1998.0186, 2 males, 1 female, Daxi Fishery Port, coll. PKL Ng, 3–4 Aug. 1996; <named-content xmlns:xlink="http://www.w3.org/1999/xlink" content-type="dwc:institutional_code" xlink:type="simple">ZRC</named-content>.2016.0408, 4 males, 3 females, Daxi Fishery Port, coll. PKL Ng, 1 Jul. 2016.</p></tp:treatment-sec><tp:treatment-sec sec-type="diagnosis" id="SECID0ENPDI"><title>Diagnosis.</title><p>Similar to <italic><tp:taxon-name><tp:taxon-name-part taxon-name-part-type="genus" reg="Monomia">Monomia</tp:taxon-name-part><tp:taxon-name-part taxon-name-part-type="species" reg="gladiator">gladiator</tp:taxon-name-part></tp:taxon-name></italic> except in the following morphological characters. Infraorbital margin granulate, terminating mesially in small triangular tooth, in line with rest of margin. Sixth pleomere (Fig. <xref ref-type="fig" rid="F2">2B</xref>, <xref ref-type="fig" rid="F3">3D–F</xref>) longer than wide, maximum width at base; anterior half of lateral margins convergent anteriorly, posterior half concave to straight, anterior and posterior halves separated by angular convexity. <abbrev xmlns:xlink="http://www.w3.org/1999/xlink" xlink:title="first male pleopod" id="ABBRID0EGQDI" xlink:type="simple">G1</abbrev> (Fig. <xref ref-type="fig" rid="F3">3C</xref>, <xref ref-type="fig" rid="F4">4E–H</xref>) bent at 90° at midlength, tapering distally toward a minutely spatulate tip, slightly broader than immediate subdistal area. In fresh specimens, <abbrev xmlns:xlink="http://www.w3.org/1999/xlink" xlink:title="fifth pereopod" id="ABBRID0ESQDI" xlink:type="simple">P5</abbrev> propodus with dark purple spot on distal tip, distal one-third of <abbrev xmlns:xlink="http://www.w3.org/1999/xlink" xlink:title="fifth pereopod" id="ABBRID0EWQDI" xlink:type="simple">P5</abbrev> dactylus colored dark purple as well (Fig. <xref ref-type="fig" rid="F1">1E, F</xref>).</p></tp:treatment-sec><tp:treatment-sec sec-type="remarks" id="SECID0E5QDI"><title>Remarks.</title><p>The primary morphological differences between <italic><tp:taxon-name><tp:taxon-name-part taxon-name-part-type="genus" reg="Monomia">Monomia</tp:taxon-name-part><tp:taxon-name-part taxon-name-part-type="species" reg="haanii">haanii</tp:taxon-name-part></tp:taxon-name></italic> (Stimpson, 1858) and <italic><tp:taxon-name><tp:taxon-name-part taxon-name-part-type="genus" reg="Monomia">M.</tp:taxon-name-part><tp:taxon-name-part taxon-name-part-type="species" reg="gladiator">gladiator</tp:taxon-name-part></tp:taxon-name></italic> (Fabricius, 1798) have already been discussed in the Remarks for the latter species. <xref ref-type="bibr" rid="B115">Yamaguchi and Baba (1993)</xref> had previously reported on the type material of <italic><tp:taxon-name><tp:taxon-name-part taxon-name-part-type="genus" reg="Amphitrite">Amphitrite</tp:taxon-name-part><tp:taxon-name-part taxon-name-part-type="species" reg="haanii">haanii</tp:taxon-name-part></tp:taxon-name></italic> Stimpson, 1858, listing several syntypes collected by P.F. von Siebold from Japan in the years 1823 to 1829, deposited in the then Rijkmuseum van Natuurlijke Historie (<named-content xmlns:xlink="http://www.w3.org/1999/xlink" content-type="dwc:institutional_code" xlink:type="simple">RMNH</named-content>) in Leiden, and preserved either dry or in alcohol. From these they selected a lectotype, a young male (42 by 24 mm; <named-content xmlns:xlink="http://www.w3.org/1999/xlink" content-type="dwc:institutional_code" xlink:type="simple">RMNH</named-content> 379) preserved in alcohol. No further or detailed descriptions of the material were provided. Although they did provide photographs of several specimens, the lectotype was photographed still inside the bottle (viz. Yamaguchi and Baba, 1993: fig. 137A) and no definitive or diagnostic features of its morphology could be discerned. The collections of the <named-content xmlns:xlink="http://www.w3.org/1999/xlink" content-type="dwc:institutional_code" xlink:type="simple">RMNH</named-content> are now housed in the Naturalis Biodiversity Center, Leiden, and photographs of the lectotype (Fig. <xref ref-type="fig" rid="F2">2</xref>) were kindly provided to the authors by Dr. Charles Fransen. From these photographs, the diagnostic morphology of the 6<sup>th</sup> pleomere (Fig. <xref ref-type="fig" rid="F2">2B</xref>) and the 90-degree bend of the <abbrev xmlns:xlink="http://www.w3.org/1999/xlink" xlink:title="first male pleopod" id="ABBRID0ECTDI" xlink:type="simple">G1</abbrev> (Fig. <xref ref-type="fig" rid="F2">2C</xref>) can already be observed even in such a young specimen. Furthermore, although the fresh coloration of this species was not recorded by either <xref ref-type="bibr" rid="B34">De Haan (1833)</xref> or <xref ref-type="bibr" rid="B105">Stimpson (1858)</xref>, later observations of topotypic material show that the purple spots on the <abbrev xmlns:xlink="http://www.w3.org/1999/xlink" xlink:title="fifth pereopod" id="ABBRID0EOTDI" xlink:type="simple">P5</abbrev> propodus and dactylus, as well as the more profuse but scattered spotting on the dorsal carapace, and the dark colored spines on the anterior margin of the <abbrev xmlns:xlink="http://www.w3.org/1999/xlink" xlink:title="first pereopod" id="ABBRID0ESTDI" xlink:type="simple">P1</abbrev> merus are consistently observed (Fig. <xref ref-type="fig" rid="F1">1E, F</xref>; also Sakai, 1976: pl. 120 fig. 1; Miyake, 1983: pl. 29 fig. 1).</p><p><xref ref-type="bibr" rid="B101">Stephenson and Cook (1973)</xref> had also previously synonymized <italic><tp:taxon-name><tp:taxon-name-part taxon-name-part-type="genus" reg="Portunus">Portunus</tp:taxon-name-part><tp:taxon-name-part taxon-name-part-type="species" reg="pseudoargentatus">pseudoargentatus</tp:taxon-name-part></tp:taxon-name></italic> Stephenson, 1961, under <italic><tp:taxon-name><tp:taxon-name-part taxon-name-part-type="genus" reg="Portunus">P.</tp:taxon-name-part><tp:taxon-name-part taxon-name-part-type="species" reg="haanii">haanii</tp:taxon-name-part></tp:taxon-name></italic> on the basis of their similar morphology. We confirm that <italic><tp:taxon-name><tp:taxon-name-part taxon-name-part-type="genus" reg="Portunus">P.</tp:taxon-name-part><tp:taxon-name-part taxon-name-part-type="species" reg="pseudoargentatus">pseudoargentatus</tp:taxon-name-part></tp:taxon-name></italic> is a junior subjective synonym of <italic><tp:taxon-name><tp:taxon-name-part taxon-name-part-type="genus" reg="Monomia">Monomia</tp:taxon-name-part><tp:taxon-name-part taxon-name-part-type="species" reg="haanii">haanii</tp:taxon-name-part></tp:taxon-name></italic> (Stimpson, 1858) <italic>sensu stricto</italic> on the basis of similarities in the dentition of the infraorbital margin, the shape of the male 6<sup>th</sup> pleomere (Fig. <xref ref-type="fig" rid="F3">3D</xref>), and the ~90° angle of the bend of the <abbrev xmlns:xlink="http://www.w3.org/1999/xlink" xlink:title="first male pleopod" id="ABBRID0EUVDI" xlink:type="simple">G1</abbrev> at midlength (Fig. <xref ref-type="fig" rid="F4">4E</xref>; also Stephenson, 1961: fig. 2A). In a photograph of the presumably newly preserved holotype, the pigmented spots on the left <abbrev xmlns:xlink="http://www.w3.org/1999/xlink" xlink:title="fifth pereopod" id="ABBRID0E3VDI" xlink:type="simple">P5</abbrev> propodus and dactylus are still there (Stephenson, 1961: pl. 2 fig. 4), although these have since faded and can no longer be seen during the present examination of the holotype.</p><p>Specimens morphologically identifiable as <italic><tp:taxon-name><tp:taxon-name-part taxon-name-part-type="genus" reg="Monomia">M.</tp:taxon-name-part><tp:taxon-name-part taxon-name-part-type="species" reg="haanii">haanii</tp:taxon-name-part></tp:taxon-name></italic> comprise a highly-supported clade that includes specimens from Japan, the type locality of <italic><tp:taxon-name><tp:taxon-name-part taxon-name-part-type="genus" reg="Monomia">M.</tp:taxon-name-part><tp:taxon-name-part taxon-name-part-type="species" reg="haanii">haanii</tp:taxon-name-part></tp:taxon-name></italic>, as well as the holotype of <italic><tp:taxon-name><tp:taxon-name-part taxon-name-part-type="genus" reg="Portunus">Portunus</tp:taxon-name-part><tp:taxon-name-part taxon-name-part-type="species" reg="pseudoargentatus">pseudoargentatus</tp:taxon-name-part></tp:taxon-name></italic> Stephenson, 1961, and the Vietnamese specimens referred to by <xref ref-type="bibr" rid="B12">Chertoprud et al. (2012)</xref> (<ext-link xmlns:xlink="http://www.w3.org/1999/xlink" ext-link-type="gen" xlink:href="JX398094" xlink:type="simple">JX398094</ext-link>) and by <xref ref-type="bibr" rid="B46">Koch et al. (2017)</xref> and Koch and Duris (2018) (<ext-link xmlns:xlink="http://www.w3.org/1999/xlink" ext-link-type="gen" xlink:href="KY524463" xlink:type="simple">KY524463</ext-link>, <ext-link xmlns:xlink="http://www.w3.org/1999/xlink" ext-link-type="gen" xlink:href="KY524464" xlink:type="simple">KY524464</ext-link>) as "<italic><tp:taxon-name><tp:taxon-name-part taxon-name-part-type="genus" reg="Monomia">Monomia</tp:taxon-name-part><tp:taxon-name-part taxon-name-part-type="species" reg="pseudoargentata">pseudoargentata</tp:taxon-name-part></tp:taxon-name></italic>". Both morphological and molecular phylogenetic analyses support the recognition of <italic><tp:taxon-name><tp:taxon-name-part taxon-name-part-type="genus" reg="Monomia">Monomia</tp:taxon-name-part><tp:taxon-name-part taxon-name-part-type="species" reg="haanii">haanii</tp:taxon-name-part></tp:taxon-name></italic> as a full species. Molecular results also support a morphological basis for synonymy of <italic><tp:taxon-name><tp:taxon-name-part taxon-name-part-type="genus" reg="Portunus">P.</tp:taxon-name-part><tp:taxon-name-part taxon-name-part-type="species" reg="pseudoargentatus">pseudoargentatus</tp:taxon-name-part></tp:taxon-name></italic> Stephenson, 1961, under <italic><tp:taxon-name><tp:taxon-name-part taxon-name-part-type="genus" reg="Monomia">M.</tp:taxon-name-part><tp:taxon-name-part taxon-name-part-type="species" reg="haanii">haanii</tp:taxon-name-part></tp:taxon-name></italic>.</p><fig id="F5" position="float" orientation="portrait"><label>Figure 5.</label><caption><p>Maximum likelihood phylogram of three mitochondrial loci showing genetic distinction between <italic><tp:taxon-name><tp:taxon-name-part taxon-name-part-type="genus" reg="Monomia">M.</tp:taxon-name-part><tp:taxon-name-part taxon-name-part-type="species" reg="gladiator">gladiator</tp:taxon-name-part></tp:taxon-name></italic> and <italic><tp:taxon-name><tp:taxon-name-part taxon-name-part-type="genus" reg="Monomia">M.</tp:taxon-name-part><tp:taxon-name-part taxon-name-part-type="species" reg="haanii">haanii</tp:taxon-name-part></tp:taxon-name></italic> along with three other members of the genus <italic><tp:taxon-name><tp:taxon-name-part taxon-name-part-type="genus" reg="Monomia">Monomia</tp:taxon-name-part></tp:taxon-name></italic>. Abbreviations: <named-content xmlns:xlink="http://www.w3.org/1999/xlink" content-type="dwc:institutional_code" xlink:type="simple">IOM</named-content> = Institute of Oceanology and Museum, Nha Trang; <named-content xmlns:xlink="http://www.w3.org/1999/xlink" content-type="dwc:institutional_code" xlink:type="simple">MNHN</named-content> = Muséum National d’Histoire Naturelle, Paris; NHM = The Natural History Museum, London; <named-content xmlns:xlink="http://www.w3.org/1999/xlink" content-type="dwc:institutional_code" xlink:type="simple">UF</named-content> = University of Florida Natural History Museum, Gainesville; <abbrev xmlns:xlink="http://www.w3.org/1999/xlink" content-type="institution" xlink:title="University of Ostrava, Ostrava" id="ABBRID0EL1DI" xlink:type="simple">UO</abbrev> = University of Ostrava, Ostrava; <named-content xmlns:xlink="http://www.w3.org/1999/xlink" content-type="dwc:institutional_code" xlink:type="simple">USNM</named-content> = United States National Museum, National Museum of Natural History, Washington, D.C.; <named-content xmlns:xlink="http://www.w3.org/1999/xlink" content-type="dwc:institutional_code" xlink:type="simple">WAM</named-content> = Western Australian Museum, Perth; <named-content xmlns:xlink="http://www.w3.org/1999/xlink" content-type="dwc:institutional_code" xlink:type="simple">ZMMU</named-content> = Zoological Museum of the Moscow University, Moscow; <named-content xmlns:xlink="http://www.w3.org/1999/xlink" content-type="dwc:institutional_code" xlink:type="simple">ZRC</named-content> = Zoological Reference Collection, Lee Kong Chian Natural History Museum, Singapore; <abbrev xmlns:xlink="http://www.w3.org/1999/xlink" xlink:title="China" id="ABBRID0EE2DI" xlink:type="simple">CN</abbrev> = China; <abbrev xmlns:xlink="http://www.w3.org/1999/xlink" xlink:title="India" id="ABBRID0EI2DI" xlink:type="simple">IN</abbrev> = India; <abbrev xmlns:xlink="http://www.w3.org/1999/xlink" xlink:title="Japan" id="ABBRID0EM2DI" xlink:type="simple">JP</abbrev> = Japan; <abbrev xmlns:xlink="http://www.w3.org/1999/xlink" xlink:title="Singapore" id="ABBRID0EQ2DI" xlink:type="simple">SG</abbrev> = Singapore; <abbrev xmlns:xlink="http://www.w3.org/1999/xlink" xlink:title="Thailand" id="ABBRID0EU2DI" xlink:type="simple">TH</abbrev> = Thailand; <abbrev xmlns:xlink="http://www.w3.org/1999/xlink" xlink:title="Taiwan" id="ABBRID0EY2DI" xlink:type="simple">TW</abbrev> = Taiwan; <abbrev xmlns:xlink="http://www.w3.org/1999/xlink" xlink:title="Vietnam" id="ABBRID0E32DI" xlink:type="simple">VN</abbrev> = Vietnam.</p></caption><graphic xmlns:xlink="http://www.w3.org/1999/xlink" xlink:href="zookeys-858-011-g005.jpg" position="float" orientation="portrait" xlink:type="simple" id="oo_313925.jpg"/></fig><fig id="F6" position="float" orientation="portrait"><label>Figure 6.</label><caption><p>Neighbor joining phylogram of the barcode region of <abbrev xmlns:xlink="http://www.w3.org/1999/xlink" xlink:title="cytochrome oxidase subunit I" id="ABBRID0EN3DI" xlink:type="simple">COI</abbrev> to visualize relationships between museum-vouchered reference specimens and 40 samples from four cans of pasteurized lump crabmeat (Product A–D) labeled “<italic><tp:taxon-name><tp:taxon-name-part taxon-name-part-type="genus" reg="Portunus">Portunus</tp:taxon-name-part><tp:taxon-name-part taxon-name-part-type="species" reg="haanii">haanii</tp:taxon-name-part></tp:taxon-name></italic>” and/or “red swimming crab”</p></caption><graphic xmlns:xlink="http://www.w3.org/1999/xlink" xlink:href="zookeys-858-011-g006.jpg" position="float" orientation="portrait" xlink:type="simple" id="oo_313926.jpg"/></fig></tp:treatment-sec><tp:treatment-sec><!--Section generated to contain objects referenced in tp:taxon-treatment.--><fig id="F1" position="float" orientation="portrait"><label>Figure 1.</label><caption><p>Dorsal habitus of <bold>A</bold> lectotype of <italic><tp:taxon-name><tp:taxon-name-part taxon-name-part-type="genus" reg="Portunus">Portunus</tp:taxon-name-part><tp:taxon-name-part taxon-name-part-type="species" reg="gladiator">gladiator</tp:taxon-name-part></tp:taxon-name></italic> Fabricius, 1798, deposited in Copenhagen Museum (<named-content xmlns:xlink="http://www.w3.org/1999/xlink" content-type="dwc:institutional_code" xlink:type="simple">ZMUC</named-content>-Cru 4705) <bold>B</bold><italic>Cancer <tp:taxon-name><tp:taxon-name-part taxon-name-part-type="genus" reg="Cancer"/><tp:taxon-name-part taxon-name-part-type="species" reg="menestho">menestho</tp:taxon-name-part></tp:taxon-name></italic> Herbst, 1803 (= <italic><tp:taxon-name><tp:taxon-name-part taxon-name-part-type="genus" reg="Monomia">Monomia</tp:taxon-name-part><tp:taxon-name-part taxon-name-part-type="species" reg="gladiator">gladiator</tp:taxon-name-part></tp:taxon-name></italic>), probably from Indian Ocean (color print from Herbst, 1803: pl. 55 fig. 3 <bold>C</bold><italic><tp:taxon-name><tp:taxon-name-part taxon-name-part-type="genus" reg="Monomia">Monomia</tp:taxon-name-part><tp:taxon-name-part taxon-name-part-type="species" reg="gladiator">gladiator</tp:taxon-name-part></tp:taxon-name></italic> (Fabricius, 1798), fresh colouration, Phuket, Thailand (not collected), photo by Rueangrit Promdam <bold>D</bold><italic><tp:taxon-name><tp:taxon-name-part taxon-name-part-type="genus" reg="Monomia">Monomia</tp:taxon-name-part><tp:taxon-name-part taxon-name-part-type="species" reg="gladiator">gladiator</tp:taxon-name-part></tp:taxon-name></italic> (Fabricius, 1798), fresh coloration, Jeppiar, Tamil Nadu, India (<named-content xmlns:xlink="http://www.w3.org/1999/xlink" content-type="dwc:institutional_code" xlink:type="simple">ZRC</named-content>), photograph by PKL Ng; <bold>E</bold> “<tp:taxon-name><tp:taxon-name-part taxon-name-part-type="genus" reg="Neptunus">Neptunus</tp:taxon-name-part> (<tp:taxon-name-part taxon-name-part-type="subgenus" reg="Amphitrite">Amphitrite</tp:taxon-name-part>) <tp:taxon-name-part taxon-name-part-type="species" reg="gladiator">gladiator</tp:taxon-name-part></tp:taxon-name>” [sic] (=<italic><tp:taxon-name><tp:taxon-name-part taxon-name-part-type="genus" reg="Monomia">Monomia</tp:taxon-name-part><tp:taxon-name-part taxon-name-part-type="species" reg="haanii">haanii</tp:taxon-name-part></tp:taxon-name></italic>) from Sagami Bay, Japan (color print from Sakai, 1939: pl. 47 fig. 3) <bold>F</bold><italic><tp:taxon-name><tp:taxon-name-part taxon-name-part-type="genus" reg="Monomia">Monomia</tp:taxon-name-part><tp:taxon-name-part taxon-name-part-type="species" reg="haanii">haanii</tp:taxon-name-part></tp:taxon-name></italic> (Stimpson, 1858), fresh colouration, South China Sea (<named-content xmlns:xlink="http://www.w3.org/1999/xlink" content-type="dwc:institutional_code" xlink:type="simple">USNM</named-content> 1421161) shipped frozen by US seafood importer.</p></caption><graphic xmlns:xlink="http://www.w3.org/1999/xlink" xlink:href="zookeys-858-011-g001.jpg" position="float" orientation="portrait" xlink:type="simple" id="oo_313921.jpg"/></fig><fig id="F2" position="float" orientation="portrait"><label>Figure 2.</label><caption><p><italic><tp:taxon-name><tp:taxon-name-part taxon-name-part-type="genus" reg="Monomia">Monomia</tp:taxon-name-part><tp:taxon-name-part taxon-name-part-type="species" reg="haanii">haanii</tp:taxon-name-part></tp:taxon-name></italic> (Stimpson, 1858), lectotype, male (<named-content xmlns:xlink="http://www.w3.org/1999/xlink" content-type="dwc:institutional_code" xlink:type="simple">RMNH</named-content> 379), Japan. <bold>A</bold> dorsal habitus <bold>B</bold> thoracic sternum and pleon, ventral view <bold>C</bold> sterno-pleonal cavity and G1s, ventral view. Photographs by CHIJ Fransen (<named-content xmlns:xlink="http://www.w3.org/1999/xlink" content-type="dwc:institutional_code" xlink:type="simple">RMNH</named-content>). Scale bars: A, B 10 mm; C 3 mm.</p></caption><graphic xmlns:xlink="http://www.w3.org/1999/xlink" xlink:href="zookeys-858-011-g002.jpg" position="float" orientation="portrait" xlink:type="simple" id="oo_313922.jpg"/></fig><fig id="F3" position="float" orientation="portrait"><label>Figure 3.</label><caption><p>Male thoracic sternum and pleon. <bold>A–C</bold><italic><tp:taxon-name><tp:taxon-name-part taxon-name-part-type="genus" reg="Monomia">Monomia</tp:taxon-name-part><tp:taxon-name-part taxon-name-part-type="species" reg="gladiator">gladiator</tp:taxon-name-part></tp:taxon-name></italic> (Fabricius, 1798), <bold>A</bold><named-content xmlns:xlink="http://www.w3.org/1999/xlink" content-type="dwc:institutional_code" xlink:type="simple">ZRC</named-content> 2018.1189, Jeppiar, Tamil Nadu, India <bold>B</bold><named-content xmlns:xlink="http://www.w3.org/1999/xlink" content-type="dwc:institutional_code" xlink:type="simple">ZRC</named-content> 2016.0145, Pazhayar Tamil Nadu, India; C) <named-content xmlns:xlink="http://www.w3.org/1999/xlink" content-type="dwc:institutional_code" xlink:type="simple">ZRC</named-content> 2000.0842, Phuket, Thailand. <bold>D–F</bold><italic><tp:taxon-name><tp:taxon-name-part taxon-name-part-type="genus" reg="Monomia">Monomia</tp:taxon-name-part><tp:taxon-name-part taxon-name-part-type="species" reg="haanii">haanii</tp:taxon-name-part></tp:taxon-name></italic> (Stimpson, 1858) <bold>D</bold><named-content xmlns:xlink="http://www.w3.org/1999/xlink" content-type="dwc:institutional_code" xlink:type="simple">WAM</named-content>-C7506, holotype of <italic><tp:taxon-name><tp:taxon-name-part taxon-name-part-type="genus" reg="Portunus">Portunus</tp:taxon-name-part><tp:taxon-name-part taxon-name-part-type="species" reg="pseudoargentatus">pseudoargentatus</tp:taxon-name-part></tp:taxon-name></italic> Stephenson, 1961, Abrolhos Is., Western Australia <bold>E</bold><named-content xmlns:xlink="http://www.w3.org/1999/xlink" content-type="dwc:institutional_code" xlink:type="simple">ZRC</named-content> 1999.0084, Boso Peninsula, Japan <bold>F</bold><named-content xmlns:xlink="http://www.w3.org/1999/xlink" content-type="dwc:institutional_code" xlink:type="simple">ZRC</named-content> 2016.0408, Daxi Fishery Port, Taiwan. Scale bar: 10 mm.</p></caption><graphic xmlns:xlink="http://www.w3.org/1999/xlink" xlink:href="zookeys-858-011-g003.jpg" position="float" orientation="portrait" xlink:type="simple" id="oo_313923.jpg"/></fig><fig id="F4" position="float" orientation="portrait"><label>Figure 4.</label><caption><p>Left <abbrev xmlns:xlink="http://www.w3.org/1999/xlink" xlink:title="first male pleopod" id="ABBRID0ECDCI" xlink:type="simple">G1</abbrev>, sternal view (except D and E). <bold>A–D</bold><italic><tp:taxon-name><tp:taxon-name-part taxon-name-part-type="genus" reg="Monomia">Monomia</tp:taxon-name-part><tp:taxon-name-part taxon-name-part-type="species" reg="gladiator">gladiator</tp:taxon-name-part></tp:taxon-name></italic> (Fabricius, 1798): A) <named-content xmlns:xlink="http://www.w3.org/1999/xlink" content-type="dwc:institutional_code" xlink:type="simple">ZRC</named-content> 2018.1189, Jeppiar, Tamil Nadu, India <bold>B</bold><named-content xmlns:xlink="http://www.w3.org/1999/xlink" content-type="dwc:institutional_code" xlink:type="simple">ZRC</named-content> 2016.0034, Tanintharyi coast, Myanmar <bold>C</bold><named-content xmlns:xlink="http://www.w3.org/1999/xlink" content-type="dwc:institutional_code" xlink:type="simple">ZRC</named-content> 2016.0145, Pazhayar, Tamil Nadu, India <bold>D</bold><named-content xmlns:xlink="http://www.w3.org/1999/xlink" content-type="dwc:institutional_code" xlink:type="simple">ZRC</named-content> 2000.0842, Phuket, Thailand (flipped right <abbrev xmlns:xlink="http://www.w3.org/1999/xlink" xlink:title="first male pleopod" id="ABBRID0ENECI" xlink:type="simple">G1</abbrev>). <bold>E–H</bold><italic><tp:taxon-name><tp:taxon-name-part taxon-name-part-type="genus" reg="Monomia">Monomia</tp:taxon-name-part><tp:taxon-name-part taxon-name-part-type="species" reg="haanii">haanii</tp:taxon-name-part></tp:taxon-name></italic> (Stimpson, 1858) <bold>E</bold><named-content xmlns:xlink="http://www.w3.org/1999/xlink" content-type="dwc:institutional_code" xlink:type="simple">WAM</named-content>-C7506, holotype of <italic><tp:taxon-name><tp:taxon-name-part taxon-name-part-type="genus" reg="Portunus">Portunus</tp:taxon-name-part><tp:taxon-name-part taxon-name-part-type="species" reg="pseudoargentatus">pseudoargentatus</tp:taxon-name-part></tp:taxon-name></italic> Stephenson, 1961, Abrolhos Is., Western Australia (flipped right <abbrev xmlns:xlink="http://www.w3.org/1999/xlink" xlink:title="first male pleopod" id="ABBRID0EQFCI" xlink:type="simple">G1</abbrev>) <bold>F</bold><named-content xmlns:xlink="http://www.w3.org/1999/xlink" content-type="dwc:institutional_code" xlink:type="simple">ZRC</named-content> 1999.0084, Boso Peninsula, Japan <bold>G</bold><named-content xmlns:xlink="http://www.w3.org/1999/xlink" content-type="dwc:institutional_code" xlink:type="simple">ZRC</named-content> 2016.0408, smaller male, Daxi Fishery Port, Taiwan <bold>H</bold><named-content xmlns:xlink="http://www.w3.org/1999/xlink" content-type="dwc:institutional_code" xlink:type="simple">ZRC</named-content> 2016.0408, larger male, Daxi Fishery Port, Taiwan. Scale bar: 3 mm.</p></caption><graphic xmlns:xlink="http://www.w3.org/1999/xlink" xlink:href="zookeys-858-011-g004.jpg" position="float" orientation="portrait" xlink:type="simple" id="oo_313924.jpg"/></fig></tp:treatment-sec><ref-list><ref id="B74"><mixed-citation xmlns:xlink="http://www.w3.org/1999/xlink" xlink:type="simple"><person-group><name name-style="western"><surname>Ng</surname><given-names>PKL</given-names></name><name name-style="western"><surname>Guinot</surname><given-names>D</given-names></name><name name-style="western"><surname>Davie</surname><given-names>PJF</given-names></name></person-group> (<year>2008</year>) <article-title>Systema Brachyourum: Part I. An annotated checklist of extant brachyuran crabs of the world.</article-title><source>Raffles Bulletin of Zoology Supplement</source><volume>17</volume>: <fpage>1</fpage>–<lpage>286</lpage>.</mixed-citation></ref><ref id="B77"><mixed-citation xmlns:xlink="http://www.w3.org/1999/xlink" xlink:type="simple"><person-group><name name-style="western"><surname>Ortmann</surname><given-names>A</given-names></name></person-group> (<year>1893</year>) <article-title>Die Decapoden-Krebse des Strassburger Museums, mit besonderer Beriicksichtigung der von Herrn Dr. Döderlein bei Japan und bei Riu-Kiu Inseln gesammelten und zur Zeit im Strassburger Museum aufbewahrten Formen. VII. <tp:taxon-name><tp:taxon-name-part taxon-name-part-type="infraorder">Brachyura</tp:taxon-name-part></tp:taxon-name>. II. Cyclometopa.</article-title><source>Zoologische Jahrbücher für Systematik</source><volume>7</volume>: <fpage>411</fpage>–<lpage>495</lpage>. [pl. 17] <ext-link xlink:type="simple" ext-link-type="doi" xlink:href="10.5962/bhl.part.24064">https://doi.org/10.5962/bhl.part.24064</ext-link></mixed-citation></ref><ref id="B50"><mixed-citation xmlns:xlink="http://www.w3.org/1999/xlink" xlink:type="simple"><person-group><name name-style="western"><surname>Lanchester</surname><given-names>WF</given-names></name></person-group> (<year>1902</year>) <article-title>On the <tp:taxon-name><tp:taxon-name-part taxon-name-part-type="subphylum">Crustacea</tp:taxon-name-part></tp:taxon-name> collected during the “Skeat” Exp[edition to the Malay Peninsula, together with a note on the genus <italic><tp:taxon-name><tp:taxon-name-part taxon-name-part-type="genus">Actaeopsis</tp:taxon-name-part></tp:taxon-name></italic>. Part I. <tp:taxon-name><tp:taxon-name-part taxon-name-part-type="infraorder">Brachyura</tp:taxon-name-part></tp:taxon-name>, <tp:taxon-name><tp:taxon-name-part taxon-name-part-type="order">Stomatopoda</tp:taxon-name-part></tp:taxon-name>, and Macrura.</article-title><source>Proceedings of the Zoological Society of London</source><volume>1901</volume>(<issue>2</issue>): <fpage>534</fpage>–<lpage>574</lpage>. [pls 33, 34] <ext-link xlink:type="simple" ext-link-type="doi" xlink:href="10.1111/j.1469-7998.1902.tb08187.x">https://doi.org/10.1111/j.1469-7998.1902.tb08187.x</ext-link></mixed-citation></ref><ref id="B79"><mixed-citation xmlns:xlink="http://www.w3.org/1999/xlink" xlink:type="simple"><person-group><name name-style="western"><surname>Parisi</surname><given-names>B</given-names></name></person-group> (<year>1916</year>) <article-title>I decapodi giapponesi del Museo di Milano. IV. Cyclometopa.</article-title><source>Atti della Società Italiana di Scienze naturali</source><volume>55</volume>: <fpage>5</fpage>–<lpage>42</lpage>. [pls 7–11]</mixed-citation></ref><ref id="B5"><mixed-citation xmlns:xlink="http://www.w3.org/1999/xlink" xlink:type="simple"><person-group><name name-style="western"><surname>Balss</surname><given-names>H</given-names></name></person-group> (<year>1922</year>) <article-title>Ostasiatische Decapoden. IV. Die Brachyrhynchen (<tp:taxon-name><tp:taxon-name-part taxon-name-part-type="infraorder">Cancridea</tp:taxon-name-part></tp:taxon-name>).</article-title><source>Archiv für Naturgeschichte</source><volume>88</volume>(<issue>11</issue>): <fpage>94</fpage>–<lpage>166</lpage>.</mixed-citation></ref><ref id="B86"><mixed-citation xmlns:xlink="http://www.w3.org/1999/xlink" xlink:type="simple"><person-group><name name-style="western"><surname>Sakai</surname><given-names>T</given-names></name></person-group> (<year>1934</year>) <article-title><tp:taxon-name><tp:taxon-name-part taxon-name-part-type="infraorder">Brachyura</tp:taxon-name-part></tp:taxon-name> from the coast of Kyushu, Japan. Scientific Reports of the Tokyo Bunrika Daigaku, sec.</article-title><source>B</source><volume>1</volume>: <fpage>281</fpage>–<lpage>330</lpage>.</mixed-citation></ref><ref id="B87"><mixed-citation xmlns:xlink="http://www.w3.org/1999/xlink" xlink:type="simple"><person-group><name name-style="western"><surname>Sakai</surname><given-names>T</given-names></name></person-group> (<year>1936</year>) Crabs of Japan. Tokyo, 1–239, 1–12, pls 1–66, frontispiece. [in Japanese]</mixed-citation></ref><ref id="B56"><mixed-citation xmlns:xlink="http://www.w3.org/1999/xlink" xlink:type="simple"><person-group><name name-style="western"><surname>Lin</surname><given-names>CC</given-names></name></person-group> (<year>1949</year>) <article-title>A catalogue of brachyurous <tp:taxon-name><tp:taxon-name-part taxon-name-part-type="subphylum">Crustacea</tp:taxon-name-part></tp:taxon-name> of Taiwan.</article-title><source>Quarterly Journal of the Taiwan Museum</source><volume>2</volume>(<issue>1</issue>): <fpage>10</fpage>–<lpage>33</lpage>.</mixed-citation></ref><ref id="B82"><mixed-citation xmlns:xlink="http://www.w3.org/1999/xlink" xlink:type="simple"><person-group><name name-style="western"><surname>Rathbun</surname><given-names>MJ</given-names></name></person-group> (<year>1902</year>) <article-title>Japanese stalk-eyed crustaceans.</article-title><source>Proceedings of the United States National Museum</source><volume>26</volume>(<issue>1307</issue>): <fpage>23</fpage>–<lpage>55</lpage>. <ext-link xlink:type="simple" ext-link-type="doi" xlink:href="10.5479/si.00963801.26-1307.23">https://doi.org/10.5479/si.00963801.26-1307.23</ext-link></mixed-citation></ref><ref id="B67"><mixed-citation xmlns:xlink="http://www.w3.org/1999/xlink" xlink:type="simple"><person-group><name name-style="western"><surname>Miyake</surname><given-names>S</given-names></name></person-group> (<year>1961</year>) <article-title>A list of the decapod <tp:taxon-name><tp:taxon-name-part taxon-name-part-type="subphylum">Crustacea</tp:taxon-name-part></tp:taxon-name> of the Sea of Ariaké, Kyushu.</article-title><source>Records of Oceanographic Works in Japan</source><volume>5</volume>: <fpage>165</fpage>–<lpage>178</lpage>.</mixed-citation></ref><ref id="B89"><mixed-citation xmlns:xlink="http://www.w3.org/1999/xlink" xlink:type="simple"><person-group><name name-style="western"><surname>Sakai</surname><given-names>T</given-names></name></person-group> (<year>1965</year>) The Crabs of Sagami Bay: Collected by His Majesty the Emperor of Japan. Maruzen Co, Ltd, Tokyo, i–xvi, 1–206, 1–92, 1–32, pls 1–100.</mixed-citation></ref><ref id="B102"><mixed-citation xmlns:xlink="http://www.w3.org/1999/xlink" xlink:type="simple"><person-group><name name-style="western"><surname>Stephenson</surname><given-names>W</given-names></name><name name-style="western"><surname>Rees</surname><given-names>M</given-names></name></person-group> (<year>1967</year>) <article-title>Portunid crabs from the International Indian Ocean Expedition in the Smithsonian Collections (<tp:taxon-name><tp:taxon-name-part taxon-name-part-type="subphylum">Crustacea</tp:taxon-name-part></tp:taxon-name>: <tp:taxon-name><tp:taxon-name-part taxon-name-part-type="family">Portunidae</tp:taxon-name-part></tp:taxon-name>).</article-title><source>Proceedings of the United States National Museum</source><volume>122</volume>(<issue>3599</issue>): <fpage>1</fpage>–<lpage>33</lpage>. <ext-link xlink:type="simple" ext-link-type="doi" xlink:href="10.5479/si.00963801.122-3599.1">https://doi.org/10.5479/si.00963801.122-3599.1</ext-link></mixed-citation></ref><ref id="B104"><mixed-citation xmlns:xlink="http://www.w3.org/1999/xlink" xlink:type="simple"><person-group><name name-style="western"><surname>Stephenson</surname><given-names>W</given-names></name><name name-style="western"><surname>Rees</surname><given-names>M</given-names></name></person-group> (<year>1968</year>) <article-title>The <italic>Endeavour</italic> and other Australian Museum collections of portunid crabs (<tp:taxon-name><tp:taxon-name-part taxon-name-part-type="subphylum">Crustacea</tp:taxon-name-part></tp:taxon-name>, <tp:taxon-name><tp:taxon-name-part taxon-name-part-type="order">Decapoda</tp:taxon-name-part></tp:taxon-name>, <tp:taxon-name><tp:taxon-name-part taxon-name-part-type="family">Portunidae</tp:taxon-name-part></tp:taxon-name>).</article-title><source>Records of the Australian Museum</source><volume>27</volume>(<issue>13</issue>): <fpage>285</fpage>–<lpage>298</lpage>. <ext-link xlink:type="simple" ext-link-type="doi" xlink:href="10.3853/j.0067-1975.27.1968.447">https://doi.org/10.3853/j.0067-1975.27.1968.447</ext-link></mixed-citation></ref><ref id="B108"><mixed-citation xmlns:xlink="http://www.w3.org/1999/xlink" xlink:type="simple"><person-group><name name-style="western"><surname>Takeda</surname><given-names>M</given-names></name><name name-style="western"><surname>Miyake</surname><given-names>S</given-names></name></person-group> (<year>1968</year>) <article-title>Crabs from the East China Sea, I. <tp:taxon-name><tp:taxon-name-part taxon-name-part-type="superfamily">Corystoidea</tp:taxon-name-part></tp:taxon-name> and Brachygnatha <tp:taxon-name><tp:taxon-name-part taxon-name-part-type="infraorder">Brachyrhyncha</tp:taxon-name-part></tp:taxon-name>.</article-title><source>Journal of the Faculty of Agriculture, Kyushu University</source><volume>14</volume>(<issue>4</issue>): <fpage>541</fpage>–<lpage>582</lpage>.</mixed-citation></ref><ref id="B97"><mixed-citation xmlns:xlink="http://www.w3.org/1999/xlink" xlink:type="simple"><person-group><name name-style="western"><surname>Stephenson</surname><given-names>W</given-names></name></person-group> (<year>1972a</year>) <article-title>Portunid crabs from the Indo-West-Pacific and Western America in the Zoological Museum, Copenhagen (<tp:taxon-name><tp:taxon-name-part taxon-name-part-type="order">Decapoda</tp:taxon-name-part></tp:taxon-name>, <tp:taxon-name><tp:taxon-name-part taxon-name-part-type="infraorder">Brachyura</tp:taxon-name-part></tp:taxon-name>, <tp:taxon-name><tp:taxon-name-part taxon-name-part-type="family">Portunidae</tp:taxon-name-part></tp:taxon-name>).</article-title><source>Steenstrupia</source><volume>2</volume>(<issue>9</issue>): <fpage>127</fpage>–<lpage>156</lpage>.</mixed-citation></ref><ref id="B98"><mixed-citation xmlns:xlink="http://www.w3.org/1999/xlink" xlink:type="simple"><person-group><name name-style="western"><surname>Stephenson</surname><given-names>W</given-names></name></person-group> (<year>1972b</year>) <article-title>An annotated check list and key to the Indo-West Pacific swimming crabs (<tp:taxon-name><tp:taxon-name-part taxon-name-part-type="subphylum">Crustacea</tp:taxon-name-part></tp:taxon-name>: <tp:taxon-name><tp:taxon-name-part taxon-name-part-type="order">Decapoda</tp:taxon-name-part></tp:taxon-name>: <tp:taxon-name><tp:taxon-name-part taxon-name-part-type="family">Portunidae</tp:taxon-name-part></tp:taxon-name>).</article-title><source>Bulletin of the Royal Society of New Zealand</source><volume>10</volume>: <fpage>1</fpage>–<lpage>62</lpage>.</mixed-citation></ref><ref id="B44"><mixed-citation xmlns:xlink="http://www.w3.org/1999/xlink" xlink:type="simple"><person-group><name name-style="western"><surname>Ko</surname><given-names>H-S</given-names></name><name name-style="western"><surname>Lee</surname><given-names>S-H</given-names></name></person-group> (<year>2013</year>) <article-title><tp:taxon-name><tp:taxon-name-part taxon-name-part-type="phylum">Arthropoda</tp:taxon-name-part></tp:taxon-name>: <tp:taxon-name><tp:taxon-name-part taxon-name-part-type="class">Malacostraca</tp:taxon-name-part></tp:taxon-name>: <tp:taxon-name><tp:taxon-name-part taxon-name-part-type="order">Decapoda</tp:taxon-name-part></tp:taxon-name>: <tp:taxon-name><tp:taxon-name-part taxon-name-part-type="infraorder">Brachyura</tp:taxon-name-part></tp:taxon-name>: <tp:taxon-name><tp:taxon-name-part taxon-name-part-type="family">Cancridae</tp:taxon-name-part></tp:taxon-name>, <tp:taxon-name><tp:taxon-name-part taxon-name-part-type="family">Cheiragonidae</tp:taxon-name-part></tp:taxon-name>, <tp:taxon-name><tp:taxon-name-part taxon-name-part-type="family">Dorippidae</tp:taxon-name-part></tp:taxon-name>, <tp:taxon-name><tp:taxon-name-part taxon-name-part-type="family">Euryplacidae</tp:taxon-name-part></tp:taxon-name>, <tp:taxon-name><tp:taxon-name-part taxon-name-part-type="family">Goneplacidae</tp:taxon-name-part></tp:taxon-name>, <tp:taxon-name><tp:taxon-name-part taxon-name-part-type="family">Hymenosomatidae</tp:taxon-name-part></tp:taxon-name>, <tp:taxon-name><tp:taxon-name-part taxon-name-part-type="family">Portunidae</tp:taxon-name-part></tp:taxon-name>. Crabs and zoeas III.</article-title><source>Invertebrate Fauna of Korea</source><volume>21</volume>(<issue>30</issue>): <fpage>1</fpage>–<lpage>76</lpage>. [8 pls]</mixed-citation></ref><ref id="B83"><mixed-citation xmlns:xlink="http://www.w3.org/1999/xlink" xlink:type="simple"><person-group><name name-style="western"><surname>Rathbun</surname><given-names>MJ</given-names></name></person-group> (<year>1910</year>) The <tp:taxon-name><tp:taxon-name-part taxon-name-part-type="infraorder">Brachyura</tp:taxon-name-part></tp:taxon-name>. The Danish Expedition to Siam, 1899–1900. V. Kongelige Danske Videnskabernes Selskabs Skrifter, Kjøbenhavn (7) 5(4): 301–367. [pls 1, 2]</mixed-citation></ref><ref id="B116"><mixed-citation xmlns:xlink="http://www.w3.org/1999/xlink" xlink:type="simple"><person-group><name name-style="western"><surname>Yang</surname><given-names>S</given-names></name><name name-style="western"><surname>Dai</surname><given-names>A</given-names></name></person-group> (<year>1994</year>) Further notes on the crabs (<tp:taxon-name><tp:taxon-name-part taxon-name-part-type="infraorder">Brachyura</tp:taxon-name-part></tp:taxon-name><tp:taxon-name><tp:taxon-name-part taxon-name-part-type="subphylum">Crustacea</tp:taxon-name-part></tp:taxon-name>) from Nansha Islands and its adjacent waters. Marine Fauna and Flora and Biogeography of the Nansha Islands and Neighbouring Waters, 125–148. [in Chinese]</mixed-citation></ref><ref id="B101"><mixed-citation xmlns:xlink="http://www.w3.org/1999/xlink" xlink:type="simple"><person-group><name name-style="western"><surname>Stephenson</surname><given-names>W</given-names></name><name name-style="western"><surname>Cook</surname><given-names>S</given-names></name></person-group> (<year>1973</year>) <article-title>Studies of <italic><tp:taxon-name><tp:taxon-name-part taxon-name-part-type="genus">Portunus</tp:taxon-name-part><tp:taxon-name-part taxon-name-part-type="species">gladiator</tp:taxon-name-part></tp:taxon-name></italic> complex and related species of <italic><tp:taxon-name><tp:taxon-name-part taxon-name-part-type="genus">Portunus</tp:taxon-name-part></tp:taxon-name></italic> (<tp:taxon-name><tp:taxon-name-part taxon-name-part-type="subphylum">Crustacea</tp:taxon-name-part></tp:taxon-name>: <tp:taxon-name><tp:taxon-name-part taxon-name-part-type="order">Decapoda</tp:taxon-name-part></tp:taxon-name>).</article-title><source>Memoirs of the Queensland Museum</source><volume>16</volume>: <fpage>415</fpage>–<lpage>434</lpage>.</mixed-citation></ref><ref id="B16"><mixed-citation xmlns:xlink="http://www.w3.org/1999/xlink" xlink:type="simple"><person-group><name name-style="western"><surname>Dai</surname><given-names>A</given-names></name><name name-style="western"><surname>Yang</surname><given-names>S</given-names></name></person-group> (<year>1991</year>) Crabs of the China Seas. China Ocean Press: Beijing, 682 pp.</mixed-citation></ref><ref id="B71"><mixed-citation xmlns:xlink="http://www.w3.org/1999/xlink" xlink:type="simple"><person-group><name name-style="western"><surname>Moosa</surname><given-names>MK</given-names></name></person-group> (<year>1996</year>) <article-title><tp:taxon-name><tp:taxon-name-part taxon-name-part-type="subphylum">Crustacea</tp:taxon-name-part></tp:taxon-name><tp:taxon-name><tp:taxon-name-part taxon-name-part-type="order">Decapoda</tp:taxon-name-part></tp:taxon-name>: Deep-water swimming crabs from the South-West Pacific, particularly New Caledonia (<tp:taxon-name><tp:taxon-name-part taxon-name-part-type="infraorder">Brachyura</tp:taxon-name-part></tp:taxon-name>, <tp:taxon-name><tp:taxon-name-part taxon-name-part-type="family">Portunidae</tp:taxon-name-part></tp:taxon-name>).</article-title> In: <person-group><name name-style="western"><surname>Crosnier</surname><given-names>A</given-names></name></person-group> (<role>Ed.</role>) <issue-title>Résultats des Campagnes MUSORSTOM, vol 15.</issue-title><source>Mémoires du Muséum national d’Histoire naturelle</source><volume>168</volume>: <fpage>503</fpage>–<lpage>530</lpage>.</mixed-citation></ref><ref id="B4"><mixed-citation xmlns:xlink="http://www.w3.org/1999/xlink" xlink:type="simple"><person-group><name name-style="western"><surname>Apel</surname><given-names>M</given-names></name><name name-style="western"><surname>Spiridonov</surname><given-names>VA</given-names></name></person-group> (<year>1998</year>) <article-title>Taxonomy and zoogeography of the portunid crabs (<tp:taxon-name><tp:taxon-name-part taxon-name-part-type="subphylum">Crustacea</tp:taxon-name-part></tp:taxon-name>: <tp:taxon-name><tp:taxon-name-part taxon-name-part-type="order">Decapoda</tp:taxon-name-part></tp:taxon-name>: <tp:taxon-name><tp:taxon-name-part taxon-name-part-type="infraorder">Brachyura</tp:taxon-name-part></tp:taxon-name>: <tp:taxon-name><tp:taxon-name-part taxon-name-part-type="family">Portunidae</tp:taxon-name-part></tp:taxon-name>) of the Arabian Gulf and adjacent waters.</article-title><source>Fauna of Saudi Arabia</source><volume>17</volume>: <fpage>159</fpage>–<lpage>331</lpage>.</mixed-citation></ref><ref id="B76"><mixed-citation xmlns:xlink="http://www.w3.org/1999/xlink" xlink:type="simple"><person-group><name name-style="western"><surname>Ng</surname><given-names>PKL</given-names></name><name name-style="western"><surname>Wang</surname><given-names>C-H</given-names></name><name name-style="western"><surname>Ho</surname><given-names>P-H</given-names></name><name name-style="western"><surname>Shih</surname><given-names>H-T</given-names></name></person-group> (<year>2001</year>) <source>An annotated checklist of brachyuran crabs from Taiwan (<tp:taxon-name><tp:taxon-name-part taxon-name-part-type="subphylum">Crustacea</tp:taxon-name-part></tp:taxon-name>: <tp:taxon-name><tp:taxon-name-part taxon-name-part-type="order">Decapoda</tp:taxon-name-part></tp:taxon-name>). National Taiwan Special Publication Series, No. 11.</source><publisher-name>National Taiwan Museum</publisher-name>, <publisher-loc>Taipei</publisher-loc>, <size units="page">86 pp</size>.</mixed-citation></ref><ref id="B90"><mixed-citation xmlns:xlink="http://www.w3.org/1999/xlink" xlink:type="simple"><person-group><name name-style="western"><surname>Sakai</surname><given-names>T</given-names></name></person-group> (<year>1976</year>) <source>Crabs of Japan and the Adjacent Seas.</source><publisher-name>Kodansha Ltd</publisher-name>, <publisher-loc>Tokyo</publisher-loc>, <size units="page">773 pp</size>.</mixed-citation></ref><ref id="B43"><mixed-citation xmlns:xlink="http://www.w3.org/1999/xlink" xlink:type="simple"><person-group><name name-style="western"><surname>Kim</surname><given-names>HS</given-names></name><name name-style="western"><surname>Chang</surname><given-names>CY</given-names></name></person-group> (<year>1985</year>) <article-title>The brachyuran crabs of Cheju Island, Korea (<tp:taxon-name><tp:taxon-name-part taxon-name-part-type="subphylum">Crustacea</tp:taxon-name-part></tp:taxon-name>: <tp:taxon-name><tp:taxon-name-part taxon-name-part-type="order">Decapoda</tp:taxon-name-part></tp:taxon-name>).</article-title><source>Korean Journal of Systematic Zoology</source><volume>1</volume>(<issue>1–2</issue>): <fpage>41</fpage>–<lpage>60</lpage>.</mixed-citation></ref><ref id="B68"><mixed-citation xmlns:xlink="http://www.w3.org/1999/xlink" xlink:type="simple"><person-group><name name-style="western"><surname>Miyake</surname><given-names>S</given-names></name></person-group> (<year>1983</year>) Japanese crustacean decapods and stomatopods in color. Vol. II. <tp:taxon-name><tp:taxon-name-part taxon-name-part-type="infraorder">Brachyura</tp:taxon-name-part></tp:taxon-name> (crabs), i–viii, 1–277, pls. 1–64. Hoikusha, Osaka. [in Japanese]</mixed-citation></ref><ref id="B107"><mixed-citation xmlns:xlink="http://www.w3.org/1999/xlink" xlink:type="simple"><person-group><name name-style="western"><surname>Takeda</surname><given-names>M</given-names></name></person-group> (<year>1989</year>) <article-title>Shallow-water crabs from Oshima Passage between Amami-Oshima and Kakero-jima Islands, the Northern Ryukyu Islands.</article-title><source>Memoirs of the National Science Museum, Tokyo</source><volume>22</volume>: <fpage>135</fpage>–<lpage>184</lpage>.</mixed-citation></ref><ref id="B12"><mixed-citation xmlns:xlink="http://www.w3.org/1999/xlink" xlink:type="simple"><person-group><name name-style="western"><surname>Chertoprud</surname><given-names>ES</given-names></name><name name-style="western"><surname>Spiridonov</surname><given-names>VA</given-names></name><name name-style="western"><surname>Ponomarev</surname><given-names>SA</given-names></name><name name-style="western"><surname>Mokievsky</surname><given-names>VO</given-names></name></person-group> (<year>2012</year>) <article-title>Commercial crabs (<tp:taxon-name><tp:taxon-name-part taxon-name-part-type="subphylum">Crustacea</tp:taxon-name-part></tp:taxon-name><tp:taxon-name><tp:taxon-name-part taxon-name-part-type="order">Decapoda</tp:taxon-name-part></tp:taxon-name><tp:taxon-name><tp:taxon-name-part taxon-name-part-type="infraorder">Brachyura</tp:taxon-name-part></tp:taxon-name>) from Nhatrang Bay (Vietnam).</article-title> In: <person-group><name name-style="western"><surname>Britayev</surname><given-names>TA</given-names></name><name name-style="western"><surname>Pavlov</surname><given-names>DS</given-names></name></person-group> (<role>Eds</role>) <issue-title>Benthic fauna of the Bay of Nhatrang, southern Vietnam.</issue-title><source>KMK, Moscow</source>, <fpage>296</fpage>–<lpage>344</lpage>.</mixed-citation></ref><ref id="B93"><mixed-citation xmlns:xlink="http://www.w3.org/1999/xlink" xlink:type="simple"><person-group><name name-style="western"><surname>Spiridonov</surname><given-names>VA</given-names></name><name name-style="western"><surname>Neretina</surname><given-names>TV</given-names></name><name name-style="western"><surname>Schepetov</surname><given-names>D</given-names></name></person-group> (<year>2014</year>) <article-title>Morphological characterization and molecular phylogeny of <tp:taxon-name><tp:taxon-name-part taxon-name-part-type="superfamily">Portunoidea</tp:taxon-name-part></tp:taxon-name> Rafinesque, 1815 (<tp:taxon-name><tp:taxon-name-part taxon-name-part-type="subphylum">Crustacea</tp:taxon-name-part></tp:taxon-name><tp:taxon-name><tp:taxon-name-part taxon-name-part-type="infraorder">Brachyura</tp:taxon-name-part></tp:taxon-name>): Implications for understanding evolution of swimming capacity and revision of the family-level classification.</article-title><source>Zoologischer Anzeiger</source><volume>253</volume>: <fpage>404</fpage>–<lpage>429</lpage>. <ext-link xlink:type="simple" ext-link-type="doi" xlink:href="10.1016/j.jcz.2014.03.003">https://doi.org/10.1016/j.jcz.2014.03.003</ext-link></mixed-citation></ref><ref id="B75"><mixed-citation xmlns:xlink="http://www.w3.org/1999/xlink" xlink:type="simple"><person-group><name name-style="western"><surname>Ng</surname><given-names>PKL</given-names></name><name name-style="western"><surname>Shih</surname><given-names>H-T</given-names></name><name name-style="western"><surname>Ho</surname><given-names>P-H</given-names></name><name name-style="western"><surname>Wang</surname><given-names>C-H</given-names></name></person-group> (<year>2017</year>) An updated annotated checklist of brachyuran crabs from Taiwan (<tp:taxon-name><tp:taxon-name-part taxon-name-part-type="subphylum">Crustacea</tp:taxon-name-part></tp:taxon-name>: <tp:taxon-name><tp:taxon-name-part taxon-name-part-type="order">Decapoda</tp:taxon-name-part></tp:taxon-name>). Journal of the National Taiwan Museum 70(3 &amp; 4): 1–185.</mixed-citation></ref><ref id="B115"><mixed-citation xmlns:xlink="http://www.w3.org/1999/xlink" xlink:type="simple"><person-group><name name-style="western"><surname>Yamaguchi</surname><given-names>T</given-names></name><name name-style="western"><surname>Baba</surname><given-names>K</given-names></name></person-group> (<year>1993</year>) <article-title>Crustacean specimens collected in Japan by Ph. F. von Siebold an H. Bürger and held by the National Natuurhistorisch Museum in Leiden and other museums.</article-title> In: <person-group><name name-style="western"><surname>Yamaguchi</surname><given-names>T</given-names></name></person-group> (<role>Ed.</role>) <issue-title>Ph F von Siebold and Natural History of Japan, Crustacea.</issue-title><source>The Carcinological Society of Japan, Tokyo</source>, <fpage>145</fpage>–<lpage>570</lpage>.</mixed-citation></ref><ref id="B34"><mixed-citation xmlns:xlink="http://www.w3.org/1999/xlink" xlink:type="simple"><person-group><name name-style="western"><surname>Haan</surname><given-names>W de</given-names></name></person-group> (<year>1833–1850</year>) <article-title><tp:taxon-name><tp:taxon-name-part taxon-name-part-type="subphylum">Crustacea</tp:taxon-name-part></tp:taxon-name>.</article-title> In: <person-group><name name-style="western"><surname>Siebold</surname><given-names>PFv</given-names></name></person-group> (<role>Ed.</role>) <issue-title>Fauna Japonica sive Descriptio Animalium, Quae in Itinere per Japoniam, Jussu et Auspiciis Superiorum, qui Summum in India Batava Imperium Tenent, Suscepto, Annis 1823–1830 Collegit, Noitis, Observationibus et Adumbrationibus Illustravit.</issue-title><source>Lugduni-Batavorum, Leiden, i–xvii, i–xxxi, ix–xvi</source>, <fpage>1</fpage>–<lpage>243</lpage>.</mixed-citation></ref><ref id="B105"><mixed-citation xmlns:xlink="http://www.w3.org/1999/xlink" xlink:type="simple"><person-group><name name-style="western"><surname>Stimpson</surname><given-names>W</given-names></name></person-group> (<year>1858</year>) <article-title>Prodromus descriptionis animalium evertebratorum, quae in Expeditione ad Oceanum Pacificum Septentrionalem, a Republica Federata missa, Cadwaladaro Ringgold et Johanne Rodgers Ducibus, observavit et descripsit. Pars IV. <tp:taxon-name><tp:taxon-name-part taxon-name-part-type="subphylum">Crustacea</tp:taxon-name-part></tp:taxon-name><tp:taxon-name><tp:taxon-name-part taxon-name-part-type="superfamily">Cancroidea</tp:taxon-name-part></tp:taxon-name> et <tp:taxon-name><tp:taxon-name-part taxon-name-part-type="superfamily">Corystoidea</tp:taxon-name-part></tp:taxon-name>.</article-title><source>Proceedings of the Academy of Natural Sciences of Philadelphia</source><volume>10</volume>: <fpage>31</fpage>–<lpage>40</lpage>. <ext-link xlink:type="simple" ext-link-type="doi" xlink:href="10.5962/bhl.title.51447">https://doi.org/10.5962/bhl.title.51447</ext-link></mixed-citation></ref><ref id="B46"><mixed-citation xmlns:xlink="http://www.w3.org/1999/xlink" xlink:type="simple"><person-group><name name-style="western"><surname>Koch</surname><given-names>M</given-names></name><name name-style="western"><surname>Kamanli</surname><given-names>SA</given-names></name><name name-style="western"><surname>Crimmen</surname><given-names>O</given-names></name><name name-style="western"><surname>Lin</surname><given-names>C–W</given-names></name><name name-style="western"><surname>Clark</surname><given-names>PF</given-names></name><name name-style="western"><surname>Ďuriš</surname><given-names>Z</given-names></name></person-group> (<year>2017</year>) <article-title>The identity of <italic><tp:taxon-name><tp:taxon-name-part taxon-name-part-type="genus">Monomia</tp:taxon-name-part><tp:taxon-name-part taxon-name-part-type="species">argentata</tp:taxon-name-part></tp:taxon-name></italic> (<tp:taxon-name><tp:taxon-name-part taxon-name-part-type="subphylum">Crustacea</tp:taxon-name-part></tp:taxon-name> : <tp:taxon-name><tp:taxon-name-part taxon-name-part-type="infraorder">Brachyura</tp:taxon-name-part></tp:taxon-name> : <tp:taxon-name><tp:taxon-name-part taxon-name-part-type="family">Portunidae</tp:taxon-name-part></tp:taxon-name>) resolved by X-ray, computed tomography scanning and molecular comparisons.</article-title><source>Invertebrate Systematics</source><volume>31</volume>: <fpage>797</fpage>–<lpage>811</lpage>. <ext-link xlink:type="simple" ext-link-type="doi" xlink:href="10.1071/IS16058">https://doi.org/10.1071/IS16058</ext-link></mixed-citation></ref></ref-list></tp:taxon-treatment>
